# Supplementary material for: Risk factors for surgical site infection after lumbar laminectomy and/or discectomy for degenerative diseases in adults: A prospective multicenter surveillance study with registry of 4027 cases
Source: PLoS One. 2018 Oct 16;13(10):e0205539. doi: 10.1371/journal.pone.0205539 (PMC6191117; doi:10.1371/journal.pone.0205539)
Supplement: S1 File — Dataset of this study. (XLS) [file pone.0205539.s001.xls]

## Sheet: 全施設分母2010.7-２０１４，6
Age	Male 1, Female 0	Body height (cm)	Body weight (kg)	BMI	ASA score	Diabetes	Hemodialysis	Smoking	Steroid	Discectomy	Op. including L5/S level	Revision surgery	Dural tear	Endoscopic tubular surgery	Use of a microscope	Bio-clean room	Emergency surgery	Operative time	Intraoperative bleeding	Administration of CEZ	SSI
18	1	178	57	17.9902	1	0	0	0	0	1	1	0	0	1	0	0	0	100	20	1	0
18	0	154	83	34.9975	1	0	0	0	0	1	0	0	0	0	1	1	0	94	150	1	0
18	1	177.3	61.8	19.6594	1	0	0	0	0	1	0	0	0	1	0	0	0	58	1	1	0
18	1	170.4	66.9	23.0402	1	0	0	0	0	1	0	0	0	1	0	0	0	67	1	1	0
18	1	176.2	56.6	18.2308	1	0	0	0	0	1	0	0	0	1	0	0	0	58	1	1	0
18	1	165.8	66.5	24.1909	1	0	0	0	0	1	0	0	0	1	0	0	0	105	1	1	0
18	1	176.4	76	24.424	1	0	0	0	0	1	0	0	0	1	0	0	0	76	1	1	0
18	1	177	100	31.9193	1	0	0	0	0	1	0	0	0	0	0	0	0	60	100	1	0
18	1	173	67	22.3863	1	0	0	0	0	1	0	0	0	1	0	0	0	81	1	1	0
18	0	170.3	60.3	20.7916	1	0	0	0	0	1	0	0	0	1	0	0	0	21	1	1	0
18	1	180	82	25.3086	1	0	0	0	0	1	1	0	0	0	0	0	0	74	30	1	0
18	0	168	89	31.5334	1	0	0	0	0	1	0	0	0	0	0	0	0	162	30	1	0
18	0	162	52	19.8141	1	0	0	0	0	1	0	0	1	0	0	0	0	130	1	1	0
18	0	156	64	26.2985	2	0	0	0	0	1	0	0	0	1	0	0	0	81	1	1	0
18	1	176	72.5	23.4052	1	0	0	0	0	1	0	0	1	1	1	0	0	102	150	1	0
18	1	186	71	20.5226	2	0	0	0	0	0	0	0	0	0	0	0	0	110	150	1	0
19	1	167.8	71.9	25.5355	1	0	0	0	0	1	0	0	0	1	0	0	0	56	1	1	0
19	1	176.8	68.5	21.9142	1	0	0	1	0	1	0	0	0	1	0	0	0	100	1	1	0
19	1	173	62	20.7157	1	0	0	0	0	1	1	0	0	1	0	0	0	81	20	1	0
19	1	173.9	67.1	22.1883	1	0	0	0	0	1	0	0	0	1	0	0	0	28	1	1	0
19	1	165.9	63.5	23.0718	1	0	0	0	0	1	0	0	0	1	0	0	0	50	1	1	0
19	1	173	67	22.3863	1	0	0	0	0	1	0	0	0	1	0	0	0	95	50	1	0
19	1	169.5	63.5	22.1021	1	0	0	0	0	1	1	0	0	0	0	1	0	150	70	1	0
19	1	177	79	25.2163	2	0	0	0	0	1	0	0	0	1	0	0	0	96	40	1	0
19	1	175	65.7	21.4531	1	0	0	0	0	1	0	0	0	1	0	0	0	115	1	1	0
19	1	173.4	80.3	26.7065	1	0	0	0	0	1	0	0	0	1	0	0	0	101	1	1	0
19	0	169.5	52.8	18.3778	1	0	0	0	0	1	0	1	0	1	0	0	0	36	1	1	0
19	1	172.5	57.5	19.3237	1	0	0	0	0	1	0	0	0	1	0	0	0	86	1	1	0
19	1	175.7	66.1	21.412	1	0	0	0	0	1	0	0	0	1	0	0	0	54	1	1	0
19	0	159.2	55	21.7008	1	0	0	0	0	1	0	1	1	1	0	0	0	44	1	1	0
19	1	173	78	26.0617	1	0	0	0	0	1	0	0	0	0	0	1	0	99	140	1	0
19	0	165	60	22.0386	1	0	0	0	0	1	0	0	0	0	0	1	0	120	410	1	0
19	1	167.5	49.5	17.6431	1	0	0	0	0	1	0	0	0	0	0	1	0	82	30	1	0
19	0	158	49	19.6283	1	0	0	0	0	1	1	0	0	0	0	0	0	98	1	1	0
19	1	171.5	88.4	30.0555	1	0	0	0	0	1	0	0	0	0	1	0	0	147	200	1	0
19	1	180	78	24.0741	1	0	0	0	0	1	0	0	0	0	0	1	0	140	50	1	0
19	0	130	53	31.3609	1	0	0	0	0	0	1	0	0	0	0	1	0	351	1303	1	0
20	0	164.8	54.5	20.067	1	0	0	0	0	1	0	0	0	1	0	0	0	106	50	1	0
20	1	174.2	87.9	28.9663	1	0	0	0	0	1	0	0	0	1	0	0	0	40	1	1	0
20	1	181.9	79.4	23.9969	1	0	0	1	0	1	0	0	0	1	0	0	0	58	1	1	0
20	0	161	56	21.6041	1	0	0	0	0	1	1	0	0	0	0	0	0	150	10	1	0
20	1	167.6	76.1	27.0917	1	0	0	1	0	1	0	0	0	1	0	0	0	71	1	1	0
20	1	173	53.9	18.0093	1	0	0	0	0	1	0	0	0	1	0	0	0	46	1	1	0
20	1	173.9	56	18.5178	1	0	0	1	0	1	0	0	0	1	0	0	0	41	1	1	0
20	1	175.8	81.6	26.4029	1	0	0	0	0	1	0	0	0	1	0	0	0	34	1	1	0
20	1	169.4	56.4	19.6541	2	0	0	0	0	1	0	0	0	1	0	0	0	43	1	1	0
20	1	178.5	64.2	20.1492	1	0	0	1	0	1	0	0	0	1	0	0	0	58	1	1	0
20	1	177	67	21.3859	1	0	0	0	0	1	0	0	1	0	0	0	0	167	50	1	0
20	1	176	90	29.0548	1	0	0	0	0	1	0	0	0	0	0	1	0	90	115	1	0
20	1	168	52	18.424	1	0	0	1	0	1	0	0	0	0	0	1	0	54	1	1	0
20	1	166	63	22.8625	1	0	0	0	0	1	0	0	0	0	0	0	0	129	50	1	0
20	1	172	59	19.9432	1	0	0	0	0	1	0	0	0	0	0	0	0	106	36	1	0
20	0	160	57	22.2656	1	0	0	1	0	1	0	0	1	0	0	1	0	56	20	1	0
20	1	170	56	19.3772	1	0	0	0	0	0	1	1	0	0	0	1	0	101	250	1	0
20	1	178	72	22.7244	1	0	0	0	0	0	0	0	1	0	0	1	0	90	160	1	0
20	1	178	84	26.5118	1	0	0	0	0	0	0	0	0	0	0	1	0	79	100	1	0
20	1	166	75	27.2173	1	0	0	0	0	0	0	0	0	0	0	1	0	145	320	1	0
21	1	180.6	79.5	24.3743	2	0	0	0	0	1	0	0	0	1	0	0	0	78	1	1	0
21	1	175	78.4	25.6	1	0	0	0	0	1	0	0	0	1	0	0	0	62	230	1	0
21	1	172.3	60.1	20.2444	1	0	0	0	0	1	0	0	0	1	0	0	0	101	1	1	0
21	1	174.8	71.2	23.3022	1	0	0	1	0	1	0	1	0	1	0	0	0	164	1	1	0
21	0	158.2	48.8	19.4988	2	0	0	0	0	1	0	0	0	1	0	0	0	75	1	1	0
21	1	174.5	95.9	31.494	2	0	0	0	0	1	0	0	0	0	0	0	0	127	50	1	0
21	1	180.9	71.3	21.7878	2	0	0	0	0	1	0	0	1	1	0	0	0	51	1	1	0
21	1	167.4	56.9	20.3049	1	0	0	0	0	1	0	0	0	1	0	0	0	86	1	1	0
21	0	160.4	45.6	17.7238	2	0	0	0	0	1	0	0	0	1	0	0	0	54	1	1	0
21	1	168.6	56.6	19.9114	1	0	0	0	0	1	0	0	0	1	0	0	0	77	100	1	0
21	0	164.4	59.2	21.9037	1	0	0	0	0	1	0	0	0	1	0	0	0	48	1	1	0
21	0	156.3	47.3	19.3617	1	0	0	1	0	1	0	0	0	1	0	0	0	26	1	1	0
21	0	157.6	55.2	22.2242	2	0	0	0	0	1	0	0	0	1	0	0	0	74	1	1	0
21	1	178	75	23.6713	2	0	0	0	0	1	0	0	0	0	0	0	0	67	1	1	0
21	1	178.6	73.3	22.9795	1	0	0	0	0	1	0	0	0	1	0	0	0	85	1	1	0
21	1	173.9	60.9	20.1381	2	0	0	0	0	1	0	0	0	1	0	0	0	44	1	1	0
21	1	180	76	23.4568	2	0	0	0	0	1	0	0	0	0	0	0	0	116	20	1	0
21	1	175	71	23.1837	2	0	0	0	0	1	0	0	0	0	0	0	0	56	50	1	0
21	1	171.6	60	20.3759	1	0	0	0	0	1	0	0	0	0	0	0	0	79	50	1	0
21	0	156.5	95.5	38.9919	3	0	0	0	0	1	0	0	0	1	0	0	0	42	1	0	0
21	0	163.2	48	18.0219	1	0	0	0	0	1	0	0	0	1	0	0	0	102	1	1	0
21	0	150	48	21.3333	1	0	0	0	0	1	0	0	0	0	0	0	0	65	1	1	0
21	1	186	70	20.2336	1	0	0	0	0	1	0	0	0	0	1	1	0	124	200	1	0
21	1	173	83	27.7323	1	0	0	1	0	1	0	0	0	0	0	1	0	137	190	1	0
21	1	182	68	20.5289	1	0	0	0	0	1	0	0	0	1	0	1	0	100	100	1	0
21	0	160	64.2	25.0781	2	0	0	0	0	0	0	0	0	0	0	1	0	120	150	1	0
22	1	165.5	60.8	22.1977	1	0	0	0	0	1	0	0	1	1	0	0	0	130	1	1	0
22	0	164.6	60	22.1458	1	0	0	1	0	1	0	0	0	1	0	0	0	65	1	1	0
22	1	177.3	87.5	27.835	1	0	0	0	0	1	0	0	0	1	0	0	0	37	1	1	0
22	0	154	48	20.2395	1	0	0	0	0	1	0	0	0	0	0	0	0	85	200	1	0
22	1	183.1	72.3	21.5656	1	0	0	0	0	1	0	0	0	1	0	0	0	56	1	1	0
22	0	156.3	45	18.4202	1	0	0	0	0	1	0	0	0	1	0	0	0	44	1	1	0
22	1	173	98.2	32.811	1	0	0	1	0	1	0	0	0	1	0	0	0	78	1	1	0
22	1	173.6	82	27.2091	1	0	0	1	0	1	0	0	0	1	0	0	0	52	1	1	0
22	1	177	63.8	20.3645	1	0	0	1	0	1	0	0	0	1	0	0	0	32	1	1	0
22	1	178.6	61.4	19.2489	1	0	0	0	0	1	0	0	1	1	0	0	0	37	1	1	0
22	1	181.7	98.5	29.835	2	0	0	1	0	1	0	0	0	1	0	0	0	51	1	1	0
22	0	164.8	57.7	21.2452	1	0	0	1	0	1	0	0	0	1	0	0	0	48	1	1	0
22	1	181	96	29.3031	1	0	0	1	0	1	0	0	0	0	0	0	0	80	50	1	0
22	1	162.4	53.1	20.1336	1	0	0	0	0	1	0	0	0	1	0	0	0	67	1	1	0
22	1	167.1	56.7	20.3063	1	0	0	0	0	1	0	0	0	1	0	0	0	35	1	1	0
22	1	173	68.1	22.7539	1	0	0	1	0	1	0	0	0	1	0	0	0	55	1	1	0
22	0	157	46	18.662	1	0	0	0	0	1	0	0	0	0	1	1	0	77	1	1	0
22	1	171	64.7	22.1265	1	0	0	0	0	1	0	0	0	0	1	0	0	127	1	1	0
22	1	175.1	69.8	22.7658	1	0	0	0	0	1	0	0	0	1	0	0	0	36	1	1	0
22	0	158.2	52.1	20.8173	1	0	0	0	0	1	0	0	0	1	0	0	0	43	1	1	0
22	1	168	63.8	22.6049	2	0	0	0	0	1	0	0	0	1	0	0	0	100	1	1	0
22	1	169.6	55.7	19.3644	1	0	0	0	0	1	0	0	0	1	0	0	0	28	1	1	0
22	1	173	72	24.0569	1	0	0	0	0	1	0	1	0	0	0	0	0	59	50	1	0
22	0	158	81	32.4467	2	0	0	0	0	1	0	0	0	0	0	0	0	93	1	1	0
22	0	158	55	22.0317	1	0	0	0	0	1	0	1	0	0	0	0	0	87	100	1	0
22	0	158	55	22.0317	1	0	0	0	0	1	0	0	0	0	0	0	0	99	100	1	0
22	0	155	54	22.4766	1	0	0	0	0	1	0	0	0	0	0	0	0	60	150	1	0
22	1	171	62	21.2031	1	0	0	0	0	1	0	0	0	0	0	0	0	114	1	1	0
22	0	165	52	19.1001	1	0	0	0	0	1	0	0	0	1	1	0	0	147	100	1	0
22	0	163.2	53.9	20.2371	1	0	0	0	0	0	0	0	0	1	0	0	0	30	1	1	0
22	1	173	105	35.083	2	0	0	1	0	0	1	0	0	1	0	0	0	146	50	1	0
23	1	168.3	64	22.595	1	0	0	1	0	1	0	0	0	1	0	0	0	29	1	1	0
23	1	174.5	68.8	22.5942	2	0	0	0	0	1	0	0	0	1	0	0	0	29	1	1	0
23	0	156.5	74.7	30.4994	1	0	0	1	0	1	0	0	0	1	0	0	0	134	1	1	0
23	1	168	70	24.8016	1	0	0	0	0	1	0	0	0	0	0	0	0	167	700	1	0
23	1	166.8	81	29.1134	1	0	0	1	0	1	0	0	0	1	0	0	0	238	1	1	0
23	0	155.7	43.7	18.0262	1	0	0	0	0	1	0	0	0	1	0	0	0	49	1	1	0
23	1	175.9	77.8	25.1448	1	0	0	0	0	1	0	0	0	1	0	0	0	47	1	1	0
23	1	165.9	59.4	21.5821	1	0	0	1	0	1	0	0	0	1	0	0	0	59	1	1	0
23	1	182	98	29.5858	2	0	0	0	0	1	0	0	0	0	0	0	0	70	100	1	0
23	1	170	52	17.9931	1	0	0	0	0	1	0	0	0	0	1	1	0	85	35	1	0
23	1	172.2	71.6	24.1461	2	0	0	0	0	1	0	0	0	1	0	0	0	57	1	1	0
23	1	174.7	71.7	23.4927	1	0	0	1	0	1	0	0	0	1	0	0	0	101	1	1	0
23	1	178.4	80.9	25.419	1	0	0	1	0	1	0	0	0	1	0	0	0	26	1	1	0
23	0	170.8	62.1	21.2871	1	0	0	0	0	1	0	0	0	1	0	0	0	79	1	1	0
23	0	159	52.4	20.727	1	0	0	0	0	1	0	0	0	1	0	0	0	42	1	1	0
23	1	168.1	96.6	34.1855	1	0	0	1	0	1	0	0	0	1	0	0	0	74	1	1	0
23	0	153.1	67.1	28.6268	1	0	0	0	0	1	0	0	0	1	0	0	0	81	1	1	0
23	1	182	89.6	27.0499	1	0	0	0	0	1	0	0	0	1	0	0	0	39	1	1	0
23	1	174.6	64.1	21.0266	1	0	0	0	0	1	0	0	0	1	0	0	0	45	1	1	0
23	1	178.1	69.4	21.8792	1	0	0	0	0	1	0	0	0	1	0	0	0	44	1	1	0
23	1	169.9	65.8	22.795	2	0	0	1	0	1	0	1	0	1	0	0	0	22	1	1	0
23	1	172	61	20.6193	2	0	0	0	0	1	0	0	0	0	0	0	0	96	150	1	0
23	1	173	73	24.3911	1	0	0	0	0	1	0	0	0	0	0	1	0	129	120	1	0
23	0	165	49	17.9982	1	0	0	0	0	0	0	0	0	0	0	1	0	88	10	1	0
23	0	160	52	20.3125	1	0	0	0	0	0	0	0	0	0	0	1	0	105	100	1	0
24	1	168.6	74.8	26.314	1	0	0	0	0	1	0	0	0	1	0	0	0	44	1	1	0
24	0	162.7	98	37.0212	2	0	0	0	0	1	0	0	0	1	0	0	0	32	1	1	0
24	0	156	52	21.3675	1	0	0	0	0	1	0	0	0	0	0	0	0	175	160	1	0
24	1	178	59	18.6214	1	0	0	0	0	1	1	0	0	0	1	0	0	65	20	1	0
24	1	161.8	60.4	23.0717	1	0	0	0	0	1	0	0	0	1	0	0	0	72	1	1	0
24	0	167	72	25.8166	1	0	0	0	0	1	0	0	0	1	0	0	0	43	1	1	0
24	1	173	60	20.0474	1	1	0	0	0	1	0	0	0	0	0	0	0	66	0	1	0
24	1	169	57	19.9573	2	0	0	1	0	1	0	0	0	0	0	0	0	75	0	1	0
24	1	174.8	60.6	19.8331	2	0	0	0	0	1	0	0	0	1	0	0	0	63	1	1	0
24	1	175	78.3	25.5673	1	0	0	1	0	1	0	0	0	0	1	1	0	100	50	1	0
24	1	184	86.3	25.4903	1	0	0	0	0	1	0	0	0	1	0	0	0	75	1	1	0
24	1	173.6	78.2	25.9482	2	0	0	0	0	1	0	0	0	1	0	0	0	54	1	1	0
24	1	172	85	28.7317	2	0	0	1	0	1	0	1	0	1	0	0	0	64	1	1	0
24	1	176	110	35.5114	3	0	0	1	0	1	0	0	0	0	1	1	0	175	170	1	0
24	1	172	89	30.0838	1	0	0	0	0	1	0	0	0	0	0	1	0	215	1028	1	0
24	1	174	63	20.8086	1	0	0	0	0	1	0	0	0	0	0	0	0	104	10	1	0
24	0	161	58	22.3757	1	0	0	0	0	1	0	1	1	0	1	0	0	229	570	1	0
24	1	172	57	19.2672	1	0	0	0	0	1	0	0	0	0	0	0	0	41	1	1	0
24	1	174	117	38.6445	2	0	0	0	1	1	0	0	0	0	1	1	0	216	800	1	0
24	1	160	66.8	26.0937	1	0	0	0	0	1	0	0	0	0	0	1	1	70	30	1	0
24	0	150.1	53.6	23.7905	1	0	0	1	0	1	0	0	0	0	0	1	0	48	100	1	0
24	1	172.2	74.8	25.2252	1	0	0	0	0	1	0	0	0	0	0	1	0	38	80	1	0
24	1	171	70	23.939	1	0	0	1	0	1	0	1	0	0	0	0	0	92	70	1	0
24	0	164	56	20.8209	1	0	0	0	0	1	0	0	0	0	0	1	0	75	20	1	0
24	1	167.2	65.2	23.3225	1	0	0	0	0	0	0	0	0	1	0	0	0	67	1	1	0
25	0	163	54	20.3244	1	0	0	0	0	1	0	0	0	0	1	0	0	84	6	1	0
25	0	154.8	43.9	18.3199	1	0	0	0	0	1	0	0	0	1	0	0	0	87	1	1	0
25	1	178	77.5	24.4603	2	0	0	0	0	1	0	0	0	0	1	0	0	72	30	1	0
25	0	149	53	23.8728	2	0	0	0	0	1	0	0	0	1	0	0	0	89	10	1	0
25	0	155.3	50.8	21.063	2	0	0	0	0	1	0	0	0	1	0	0	0	55	1	1	0
25	1	175.7	67.3	21.8008	1	0	0	0	0	1	0	1	0	1	0	0	0	48	1	1	0
25	0	160.9	68.7	26.5366	1	0	0	0	0	1	0	0	0	1	0	0	0	40	1	1	0
25	1	169	74.5	26.0845	1	0	0	0	0	1	0	0	0	1	0	0	0	60	1	1	0
25	0	167	55	19.721	1	0	0	0	0	1	1	0	0	1	0	0	0	119	20	1	0
25	1	175.9	65	21.0079	1	0	0	0	0	1	0	0	0	1	0	0	0	48	1	1	0
25	1	174	61	20.148	2	0	0	0	0	1	0	0	0	0	0	0	0	102	1	1	0
25	0	167.9	63.4	22.4899	1	0	0	0	0	1	0	0	0	1	0	0	0	29	1	1	0
25	1	164.3	65.2	24.1531	1	0	0	1	0	1	0	0	0	1	0	0	0	60	1	1	0
25	1	162	58	22.1003	2	0	0	0	0	1	1	0	0	0	1	1	0	261	221	1	0
25	1	175.1	86.4	28.18	1	0	0	0	0	1	0	0	0	1	0	0	0	56	1	1	0
25	0	154.7	62.9	26.2827	2	0	0	0	0	1	0	0	0	1	0	0	0	23	1	1	0
25	1	188.6	81	22.772	1	0	0	0	0	1	0	0	0	1	0	0	0	37	1	1	0
25	1	176.5	91	29.2114	1	0	0	0	0	1	0	0	0	0	0	1	0	94	200	1	0
25	1	164	73.4	27.2903	2	0	0	1	0	1	0	0	0	1	0	0	0	59	1	1	0
25	1	160	48	18.75	2	0	0	0	0	1	0	0	0	1	0	0	0	115	50	1	0
25	1	168	52	18.424	1	0	0	1	0	1	0	0	0	0	1	0	0	101	15	1	0
25	1	178	75	23.6713	1	0	0	0	0	1	0	0	0	0	0	0	0	62	1	1	0
25	1	154	53	22.3478	1	0	0	1	0	1	0	0	0	0	0	0	0	140	50	1	0
25	1	180	67.3	20.7716	1	0	0	1	0	1	0	0	0	0	0	1	0	81	785	0	0
25	0	159	75	29.6665	1	0	0	0	0	1	0	0	0	0	0	0	0	76	30	1	0
25	1	164	55	20.4491	1	0	0	0	0	1	0	0	0	0	0	0	0	40	1	1	0
25	1	160	68	26.5625	1	0	0	1	0	1	0	0	0	1	0	0	0	138	20	1	0
25	1	172	94	31.7739	2	0	0	0	0	1	0	0	0	0	0	0	0	76	1	1	0
25	1	172	78	26.3656	1	0	0	1	0	1	0	0	0	1	0	0	0	152	190	1	0
25	1	176	58	18.7242	1	0	0	1	0	1	0	0	0	1	0	0	0	142	1	1	0
25	1	172	70	23.6614	2	0	0	0	0	1	0	0	0	0	0	1	0	151	365	1	0
25	1	180	75	23.1481	1	0	0	0	0	1	0	0	0	0	1	0	1	119	70	1	0
25	1	170	82	28.3737	2	0	0	0	0	1	0	1	0	0	0	0	0	117	150	1	0
25	1	181	65	19.8407	1	0	0	0	0	1	0	0	0	1	0	1	0	153	1	1	0
26	1	187.7	92.9	26.3686	1	0	0	1	0	1	0	0	0	1	0	0	0	110	100	1	0
26	0	159.7	73.5	28.8189	2	0	0	0	0	1	0	0	0	1	0	0	0	159	1	1	0
26	0	165.4	62.6	22.8825	1	0	0	1	0	1	0	0	0	1	0	0	0	46	1	1	0
26	1	167	64	22.9481	2	0	0	0	0	1	0	0	0	0	1	0	0	116	5	1	0
26	1	176.1	68.2	21.992	1	0	0	0	0	1	0	0	0	1	0	0	0	44	1	1	0
26	1	171	74.6	25.5121	1	0	0	1	0	1	0	0	1	1	0	0	0	106	1	1	0
26	1	167	63	22.5896	1	0	0	1	0	1	1	0	0	0	0	0	0	45	10	1	0
26	0	176	67	21.6296	1	0	0	0	0	1	0	0	0	0	1	0	0	67	1	1	0
26	1	176.6	67.1	21.515	2	0	0	0	0	1	0	0	0	1	0	0	0	115	1	1	0
26	1	169.8	54.3	18.8332	1	0	0	0	0	1	0	1	0	1	0	0	0	85	1	1	0
26	1	172	56	18.9292	1	0	0	0	0	1	0	0	0	1	0	0	0	76	1	1	0
26	1	173	82	27.3982	1	0	0	1	0	1	1	0	0	0	0	1	0	215	1	1	0
26	1	178.1	133.3	42.0245	2	0	0	0	0	1	0	0	0	1	0	0	0	113	1	1	0
26	0	159	85	33.6221	1	0	0	0	0	1	0	0	0	0	0	0	0	77	1	1	0
26	0	161	50.6	19.5209	1	0	0	0	0	1	0	0	0	0	0	1	0	113	90	1	0
26	1	169	118	41.3151	1	0	0	0	0	1	0	0	0	1	0	0	0	133	60	1	0
26	1	175	73.5	24	1	0	0	0	0	1	0	0	0	1	0	1	0	114	25	1	0
26	0	152	55	23.8054	1	0	0	0	0	1	0	0	0	0	0	1	0	77	150	1	0
26	0	158	48	19.2277	1	0	0	0	0	1	0	0	0	0	0	0	0	68	50	1	0
26	1	166.5	65.6	23.6633	1	0	0	1	0	1	0	0	0	0	1	0	0	79	100	1	0
26	0	158	48	19.2277	1	0	0	0	0	1	0	0	0	0	0	0	0	68	50	1	0
26	0	160	48	18.75	1	0	0	0	0	1	0	0	0	0	0	0	0	70	20	1	0
26	1	177	63	20.1092	1	0	0	0	0	1	0	0	0	0	0	0	0	78	50	1	0
26	1	178.2	78.5	24.7203	1	0	0	0	0	1	0	0	0	0	0	0	0	110	350	1	0
26	0	160.2	61.6	24.0025	2	0	0	0	0	0	0	0	0	1	0	0	0	39	1	1	0
26	1	180	63	19.4444	1	0	0	1	0	0	0	0	1	0	0	0	0	115	100	1	0
27	1	178.2	65.1	20.5006	1	0	0	0	0	1	0	0	0	1	0	0	0	38	1	1	0
27	0	160.1	49.7	19.3898	1	0	0	0	0	1	0	0	0	1	0	0	0	34	1	1	0
27	1	185.2	123.4	35.9777	2	0	0	1	0	1	0	0	0	1	0	0	0	85	100	1	0
27	1	174.6	68.3	22.4043	1	0	0	0	0	1	0	0	0	1	0	0	0	38	1	1	0
27	0	180	87	26.8519	1	0	0	0	0	1	0	0	0	0	0	0	0	62	100	1	0
27	0	159.6	49.4	19.3937	1	0	0	0	0	1	0	0	0	1	0	0	0	49	1	1	0
27	1	174.1	75.5	24.9086	1	0	0	1	0	1	0	0	0	1	0	0	0	94	1	1	0
27	1	173.6	78.4	26.0146	1	0	0	1	0	1	0	0	0	1	0	0	0	67	1	1	0
27	1	165.6	100.3	36.5747	1	0	0	0	0	1	0	0	0	1	0	0	0	46	1	1	0
27	1	161.3	65.3	25.0983	1	0	0	0	0	1	0	0	0	1	0	0	0	25	1	1	0
27	1	187.5	87	24.7467	1	0	0	1	0	1	0	1	0	1	0	0	0	61	1	1	0
27	0	167	61	21.8724	1	0	0	1	0	1	0	0	0	1	0	0	0	120	1	1	0
27	1	163.9	67.7	25.2018	1	0	0	0	0	1	0	0	0	1	0	0	0	27	1	1	0
27	1	187.3	85.8	24.4575	1	0	0	1	0	1	0	0	0	1	0	0	0	58	1	1	0
27	1	178.5	77.9	24.449	1	0	0	1	0	1	0	0	0	1	0	0	0	57	1	1	0
27	1	177	72	22.9819	1	0	0	1	0	1	0	0	0	1	0	0	0	69	1	1	0
27	1	178	85.2	26.8905	1	0	0	0	0	1	0	0	0	1	0	0	0	30	1	1	0
27	1	181	123	37.5446	2	0	0	1	0	1	1	0	0	0	1	0	0	104	80	1	0
27	1	171	75	25.6489	1	0	0	0	0	1	1	0	0	1	0	0	0	106	80	1	0
27	1	171	63	21.5451	1	0	0	0	0	1	0	0	0	0	1	1	0	150	400	1	0
27	0	164	84	31.2314	1	0	0	0	0	1	0	0	0	0	0	0	0	70	200	1	0
27	1	176	68	21.9525	1	0	0	0	0	1	0	0	0	0	0	0	0	48	1	1	0
27	0	159	48	18.9866	1	0	0	0	0	1	0	0	0	0	0	1	0	30	3	1	0
28	1	170	60.4	20.8997	1	0	0	0	0	1	0	0	0	1	0	0	0	90	1	1	0
28	1	176.2	71.5	23.03	1	0	0	1	0	1	0	0	0	1	0	0	0	34	1	1	0
28	1	182.6	78.3	23.4834	1	0	0	0	0	1	0	0	0	1	0	0	0	22	1	1	0
28	1	175.1	78.8	25.7012	1	0	0	1	0	1	0	0	0	1	0	0	0	49	1	1	0
28	0	160.2	73	28.4445	2	0	0	0	0	1	0	0	0	1	0	0	0	68	1	1	0
28	1	168.7	61.4	21.5744	1	0	0	0	0	1	0	0	0	1	0	0	0	33	1	1	0
28	1	177	65	20.7476	1	0	0	0	0	1	1	0	0	1	0	0	0	130	0	1	0
28	1	171.9	81.6	27.6146	1	0	0	0	0	1	0	0	0	1	0	0	0	68	1	1	0
28	1	178	95	29.9836	2	0	0	0	0	1	0	0	0	0	0	0	0	62	30	1	0
28	1	174	88	29.0659	1	0	0	0	0	1	0	0	0	1	0	0	0	167	1	1	0
28	1	166.6	64.3	23.1665	1	0	0	1	0	1	0	0	0	1	0	0	0	86	1	1	0
28	1	178.6	79.3	24.8605	1	0	0	0	0	1	0	0	0	1	0	0	0	46	1	1	0
28	1	173.3	73.1	24.34	2	0	0	0	0	1	0	0	0	1	0	0	0	90	1	1	0
28	1	176.3	59.4	19.1109	1	0	0	0	0	1	0	0	0	1	0	0	0	32	1	1	0
28	1	172	81	27.3797	1	0	0	1	0	1	0	0	0	1	0	0	0	39	1	1	0
28	1	173.1	60.5	20.1912	1	0	0	1	0	1	0	0	0	1	0	0	0	71	1	1	0
28	1	166.8	56.8	20.4153	1	0	0	0	0	1	0	0	0	1	0	0	0	60	1	1	0
28	1	178	76	23.9869	1	0	0	1	0	1	0	0	0	1	0	0	0	42	1	1	0
28	1	172.2	75.2	25.3601	1	0	0	1	0	1	0	0	0	1	0	0	0	57	1	1	0
28	1	171.5	66.5	22.6096	1	0	0	0	0	1	0	0	0	1	0	0	0	29	1	1	0
28	1	170.7	60.7	20.8316	1	0	0	0	0	1	0	0	0	1	0	0	0	111	1	1	0
28	1	170.6	62.9	21.6119	1	0	0	0	0	1	0	0	0	1	0	0	0	99	1	1	0
28	0	155.1	72.3	30.0549	1	0	0	0	0	1	0	1	0	1	0	0	0	45	1	1	0
28	0	155.1	72.3	30.0549	1	0	0	0	0	1	0	0	0	1	0	0	0	45	1	1	0
28	0	161	59	22.7615	2	0	0	0	0	1	0	0	0	0	0	0	0	80	1	1	0
28	1	171.7	68.7	23.3032	1	0	0	0	0	1	0	0	0	1	0	0	0	57	1	1	0
28	1	170	90	31.1419	2	0	0	0	0	1	0	0	0	0	0	0	0	50	100	1	0
28	1	178	68	21.4619	1	0	0	0	0	1	0	0	0	1	0	0	0	131	1	1	0
28	1	169	77	26.9598	1	0	0	0	0	1	0	0	0	1	0	0	0	82	1	1	0
28	1	174.1	70	23.0941	1	0	0	0	0	1	0	0	0	1	0	0	0	45	1	1	0
28	1	172.2	86.6	29.2046	1	0	0	1	0	1	0	0	0	1	0	0	0	46	1	1	0
28	0	156.1	56.8	23.31	1	0	0	0	0	1	0	0	0	1	0	0	0	37	1	1	0
28	1	175	62	20.2449	1	0	0	0	0	1	1	0	0	1	0	0	0	153	50	1	0
28	1	170	79.3	27.4394	1	0	0	0	0	1	0	0	0	1	0	0	0	26	1	1	0
28	1	170.7	71	24.3664	1	0	0	0	0	1	0	0	0	1	0	0	0	80	1	1	0
28	1	180	102	31.4815	2	0	0	0	0	1	0	0	0	1	0	0	0	25	1	1	0
28	0	150.9	50.4	22.1336	1	0	0	0	0	1	0	1	1	1	0	0	0	70	1	1	0
28	1	193	110	29.531	2	0	0	1	0	1	0	0	0	1	0	0	0	82	1	1	0
28	0	160	54	21.0937	1	0	0	1	0	1	1	0	0	1	0	0	0	97	15	1	0
28	1	183	75	22.3954	1	0	0	1	0	1	0	0	0	0	0	1	0	103	300	1	0
28	1	184	79.05	23.3489	1	0	0	0	0	1	0	0	0	0	0	1	0	44	20	1	0
28	0	156	61	25.0657	2	0	0	0	0	1	0	0	0	0	0	0	0	45	1	1	0
28	1	166.7	65.5	23.5706	1	0	0	1	0	1	0	0	0	0	0	0	0	41	15	1	0
28	1	176	68	21.9525	1	0	0	0	0	1	0	0	0	0	0	0	0	80	1	1	0
28	1	173	74	24.7252	1	0	0	0	0	1	0	0	0	1	0	0	0	188	110	1	0
28	1	176	72	23.2438	1	0	0	0	0	1	0	0	0	1	1	0	0	173	1	1	0
28	1	177.8	124.2	39.2878	3	0	0	1	0	0	0	0	0	0	0	1	0	108	180	1	0
29	1	168	68.3	24.1993	1	0	0	1	0	1	0	0	0	1	0	0	0	27	1	1	0
29	1	159.9	54	21.1201	1	0	0	0	0	1	0	0	0	1	0	0	0	45	1	1	0
29	1	166.7	50.2	18.0648	1	0	0	1	0	1	0	0	0	1	0	0	0	108	1	1	0
29	1	177	119	37.984	2	0	0	0	0	1	0	0	0	0	0	1	0	60	50	1	0
29	0	155.8	44.4	18.2914	1	0	0	0	0	1	0	1	0	1	0	0	0	38	1	1	0
29	1	169.2	79.5	27.7694	1	0	0	0	0	1	0	0	0	1	0	0	0	41	1	1	0
29	1	182.7	80.8	24.2066	1	0	0	0	0	1	0	0	0	1	0	0	0	50	1	1	0
29	1	179.5	87.1	27.0327	1	0	0	1	0	1	0	0	0	1	0	0	0	60	1	1	0
29	1	172.7	76.2	25.5488	1	0	0	1	0	1	0	0	0	1	0	0	0	64	1	1	0
29	1	179.3	88	27.373	1	0	0	0	0	1	0	0	0	1	0	0	0	60	1	1	0
29	1	168.9	67.3	23.5915	1	0	0	1	0	1	0	0	0	1	0	0	0	76	1	1	0
29	1	166.4	77.4	27.9534	1	0	0	0	0	1	0	0	0	1	0	0	0	56	1	1	0
29	1	165	61	22.4059	1	0	0	0	0	1	1	0	0	1	0	0	0	125	1	1	0
29	1	177	70.5	22.5031	1	0	0	0	0	1	0	1	0	1	0	0	0	52	1	1	0
29	0	155.7	51.6	21.2849	1	0	0	1	0	1	0	0	0	1	0	0	0	78	1	1	0
29	0	158.7	54.3	21.5599	1	0	0	0	0	1	0	0	0	1	0	0	0	75	1	1	0
29	1	171.4	70.5	23.9976	1	0	0	1	0	1	0	0	0	1	0	0	0	53	1	1	0
29	0	164	60.6	22.5312	1	0	0	1	0	1	0	0	0	1	0	0	0	30	1	1	0
29	0	152	64	27.7008	1	0	0	0	0	1	0	0	0	1	1	0	0	150	100	1	0
29	1	171.3	67.4	22.9692	1	0	0	1	0	1	0	0	0	1	0	0	0	44	1	1	0
29	1	184	98	28.9461	2	0	0	0	0	1	0	0	1	0	0	0	0	176	220	1	0
29	1	175	90	29.3878	2	0	0	0	0	1	0	0	0	1	0	0	0	176	180	1	0
29	1	170	61	21.1073	1	0	0	1	0	1	0	0	0	0	0	0	0	60	1	1	0
29	1	186	72	20.8117	2	0	0	0	0	1	0	0	0	0	1	1	0	126	50	1	0
29	1	180	62	19.1358	1	0	0	1	0	1	0	0	0	0	0	0	0	120	1	1	0
29	0	159	73	28.8754	1	0	0	1	0	1	0	0	0	0	0	1	0	76	190	1	0
29	1	182	119	35.9256	2	0	0	0	0	1	1	0	0	0	0	1	0	110	100	1	0
29	0	159	57	22.5466	1	0	0	0	0	1	0	0	0	1	0	0	0	109	1	1	0
29	1	166	65.9	23.9149	1	0	0	0	0	1	0	0	0	0	0	1	0	57	20	1	0
29	1	172	74	25.0135	2	1	0	0	0	1	0	0	0	0	0	0	0	60	1	1	0
29	0	162	49	18.6709	1	0	0	0	0	1	0	1	0	0	0	0	0	45	1	1	0
29	1	178	59	18.6214	2	0	0	1	0	1	0	0	0	0	0	0	0	90	1	1	0
29	1	188	80	22.6347	1	0	0	1	0	0	0	0	0	0	0	1	0	99	40	1	0
29	0	129	50	30.0463	1	0	0	0	0	0	0	0	1	0	0	0	0	322	420	1	0
29	1	145	56	26.635	1	0	0	0	0	0	0	0	0	0	0	0	0	305	490	1	0
30	1	180.5	67.3	20.6567	1	0	0	0	0	1	0	0	0	1	0	0	0	63	50	1	0
30	1	179.5	80.5	24.9843	1	0	0	0	0	1	0	0	0	1	0	0	0	41	1	1	0
30	1	164.6	66.5	24.5449	1	0	0	0	0	1	0	0	0	1	0	0	0	114	1	1	0
30	1	179.9	96.7	29.8789	1	0	0	0	0	1	0	0	0	1	0	0	0	50	1	1	0
30	1	176.5	74.5	23.9148	2	0	0	1	0	1	0	0	0	1	0	0	0	40	1	1	0
30	1	177.6	65.8	20.8612	1	0	0	0	0	1	0	0	0	1	0	0	0	40	1	1	0
30	0	161	79.6	30.7087	2	1	0	0	0	1	0	0	0	1	0	0	0	69	1	1	0
30	0	161	55	21.2183	1	0	0	0	0	1	0	1	0	0	0	0	0	56	1	1	0
30	1	177	72	22.9819	1	0	0	1	0	1	1	0	0	0	1	0	0	238	113	1	0
30	1	166	61	22.1367	1	0	0	0	0	1	0	0	0	0	0	0	0	75	20	1	0
30	1	173	69	23.0546	1	0	0	0	0	1	0	0	0	1	0	0	0	117	20	1	0
30	1	164.7	60	22.1189	1	0	0	1	0	1	0	0	0	1	0	0	0	61	1	1	0
30	0	160	53	20.7031	1	0	0	0	0	1	1	0	0	1	0	0	0	135	400	1	0
30	1	183.8	66.2	19.596	1	0	0	0	0	1	0	1	0	1	0	0	0	27	1	1	0
30	0	161.1	54	20.8067	1	0	0	0	0	1	0	0	0	1	0	0	0	42	1	1	0
30	1	165	69.5	25.528	1	0	0	1	0	1	0	0	0	1	0	0	0	63	1	1	0
30	0	166.2	56.7	20.5268	1	0	0	0	0	1	0	0	0	1	0	0	0	31	1	1	0
30	1	179.7	65.9	20.4075	2	0	0	0	0	1	0	0	0	1	0	0	0	73	1	1	0
30	0	155	51	21.2279	1	0	0	0	0	1	0	0	0	0	0	1	0	64	10	1	0
30	0	166.3	80.9	29.2526	1	0	0	0	0	1	0	0	0	1	0	0	0	26	1	1	0
30	0	164.9	62.8	23.095	2	0	0	0	0	1	0	0	0	1	0	0	0	49	1	1	0
30	0	161.7	52.6	20.1171	1	0	0	0	0	1	0	0	0	1	0	0	0	46	1	1	0
30	1	174	86	28.4053	2	0	0	0	0	1	0	0	0	0	1	1	0	85	100	1	0
30	0	158	68	27.2392	1	0	0	0	0	1	0	0	0	0	0	1	0	63	80	1	0
30	1	185	67	19.5763	1	0	0	0	0	1	1	0	0	0	1	1	0	116	50	1	0
30	1	179.5	95	29.4846	1	0	0	0	0	1	0	0	0	0	0	1	0	68	105	1	0
30	1	175	70	22.8571	1	0	0	0	0	1	0	0	0	0	0	0	0	44	5	0	0
30	0	165.5	65	23.7311	1	0	0	0	0	1	0	0	0	0	0	1	0	46	55	1	0
30	1	175	68	22.2041	2	0	0	0	0	0	0	0	0	0	0	1	0	66	20	1	0
30	1	175	65	21.2245	1	0	0	0	0	0	0	0	0	0	0	0	0	86	115	1	0
30	1	188	95	26.8787	1	0	0	0	0	0	0	0	0	0	0	1	0	95	460	1	0
31	1	160.2	82.4	32.1072	2	0	0	0	0	1	0	0	0	1	0	0	0	43	1	1	0
31	1	182	88	26.5668	1	0	0	0	0	1	0	0	0	1	0	0	0	110	1	1	0
31	1	175.9	78.5	25.371	1	0	0	0	0	1	0	0	0	1	0	0	0	55	1	1	0
31	1	173.5	67.9	22.5565	1	0	0	0	0	1	0	0	0	1	0	0	0	59	1	1	0
31	0	162.5	52.9	20.0331	1	0	0	0	0	1	0	0	0	1	0	0	0	97	100	1	0
31	0	160	50	19.5312	1	0	0	0	0	1	1	0	1	1	0	0	0	94	10	1	0
31	0	163.6	59	22.0437	1	0	0	0	0	1	0	0	0	1	0	0	0	65	1	1	0
31	1	179.7	68.5	21.2126	1	0	0	1	0	1	0	0	0	1	0	0	0	58	1	1	0
31	1	168	53	18.7783	1	0	0	0	0	1	0	0	0	1	0	1	0	116	15	1	0
31	1	172.8	65	21.7684	1	0	0	0	0	1	0	0	0	1	0	0	0	90	1	1	0
31	0	150.3	56.5	25.011	1	0	0	0	0	1	0	0	0	1	0	0	0	62	1	1	0
31	0	166	51	18.5078	1	0	0	0	0	1	0	0	0	1	0	0	0	25	1	1	0
31	0	163	59	22.2063	2	0	0	0	0	1	1	0	0	1	0	0	0	99	10	1	0
31	0	153.4	52	22.098	1	0	0	0	0	1	0	0	0	1	0	0	0	84	1	1	0
31	1	173.9	70.6	23.3456	2	0	0	0	0	1	0	0	0	1	0	0	0	66	1	1	0
31	1	171.9	62.8	21.2524	2	0	0	0	0	1	0	0	0	1	0	0	0	37	1	1	0
31	1	176.6	72.6	23.2785	2	0	0	1	0	1	0	0	0	1	0	0	0	26	1	1	0
31	1	184	75.6	22.3299	1	0	0	0	0	1	0	0	0	1	0	0	0	53	1	1	0
31	1	175.1	71.3	23.255	1	0	0	1	0	1	0	0	0	1	0	0	0	80	1	1	0
31	1	173.9	64.6	21.3616	1	0	0	0	0	1	0	0	0	1	0	0	0	35	1	1	0
31	1	170.4	74.1	25.5199	1	0	0	1	0	1	0	1	0	1	0	0	0	26	1	1	0
31	1	164.7	57	21.013	1	0	0	0	0	1	0	0	0	1	0	0	0	49	1	1	0
31	0	164.1	98.7	36.6522	2	0	0	0	0	1	0	0	0	1	0	0	0	36	1	1	0
31	1	169.8	72.2	25.0416	2	0	0	0	0	1	0	0	0	1	0	0	0	57	1	1	0
31	1	174.7	82	26.8675	1	0	0	0	0	1	0	0	0	1	0	0	0	69	1	1	0
31	1	181	72	21.9774	1	0	0	1	0	1	0	0	0	0	0	0	0	37	50	1	0
31	0	171	62.4	21.3399	1	0	0	1	0	1	0	1	0	1	0	0	0	69	1	1	0
31	1	177.7	69.6	22.0412	1	0	0	0	0	1	0	1	0	1	0	0	0	61	1	1	0
31	0	167	83	29.7608	1	0	0	1	0	1	0	0	0	1	0	0	0	21	1	1	0
31	1	179.8	96.4	29.8193	1	0	0	1	0	1	0	0	0	1	0	0	0	25	1	1	0
31	1	174	101	33.3598	1	0	0	0	0	1	0	0	0	0	0	1	0	142	105	1	0
31	1	177	63.9	20.3964	1	0	0	1	0	1	0	0	0	0	0	1	0	79	100	1	0
31	1	170	64	22.1453	1	0	0	0	0	1	1	1	0	0	0	0	0	80	10	0	0
31	0	168	88	31.1791	2	0	0	0	0	1	0	1	0	0	0	1	0	150	550	1	0
31	1	170	78.8	27.2664	1	0	0	1	0	0	0	0	0	1	0	0	0	55	1	1	0
31	1	166	95	34.4753	2	0	0	1	0	0	0	1	0	1	0	0	0	50	1	1	0
32	0	158	91	36.4525	2	0	0	0	0	1	0	0	0	0	0	0	0	100	20	1	0
32	1	187.2	103.1	29.4203	1	0	0	0	0	1	0	0	0	1	0	0	0	33	1	1	0
32	1	179.1	59.2	18.4557	2	0	0	0	0	1	0	0	0	1	0	0	0	38	1	1	0
32	0	155	47.3	19.6878	1	0	0	1	0	1	0	0	0	1	0	0	0	39	1	1	0
32	1	169.8	77.4	26.8451	1	0	0	1	0	1	0	0	0	1	0	0	0	48	1	1	0
32	1	174	70.4	23.2527	1	0	0	0	0	1	0	0	0	0	1	1	0	112	62	1	0
32	1	168.4	68.2	24.0492	1	0	0	0	0	1	0	0	0	1	0	0	0	59	1	1	0
32	1	172.9	81.2	27.1623	1	0	0	1	0	1	0	0	0	1	0	0	0	69	1	1	0
32	1	167.8	62.5	22.1971	1	0	0	1	0	1	0	0	0	1	0	0	0	41	1	1	0
32	0	156	53	21.7784	1	0	0	0	0	1	0	0	0	0	1	1	0	128	1	0	0
32	1	175.1	108.3	35.3229	1	1	0	0	0	1	0	0	0	1	0	0	0	76	1	1	0
32	0	156.1	47.5	19.4934	1	0	0	1	0	1	0	0	0	1	0	0	0	19	1	1	0
32	1	173	115.4	38.5579	2	0	0	1	0	1	0	0	0	1	0	0	0	42	1	1	0
32	1	171	74	25.3069	2	0	0	0	0	1	0	0	0	0	0	0	0	73	50	1	0
32	1	170	64	22.1453	1	0	0	0	0	1	0	0	0	1	0	0	0	87	1	1	0
32	0	165	55.7	20.4591	2	0	0	0	1	1	0	0	0	0	1	1	0	112	100	1	0
32	1	167.2	73.4	26.2557	2	0	0	1	0	1	0	1	1	0	1	0	0	248	300	1	0
32	0	165.4	48.6	17.765	1	0	0	0	0	1	0	0	0	1	0	0	0	52	1	1	0
32	1	163.6	65.5	24.4723	1	0	0	1	0	1	0	1	0	1	0	0	0	120	1	1	0
32	1	168.3	65	22.948	1	0	0	1	0	1	0	0	0	1	0	0	0	47	1	1	0
32	1	178	66	20.8307	2	0	0	0	0	1	1	0	0	0	1	1	0	212	110	1	0
32	0	157	57.9	23.4898	1	0	0	0	0	1	0	0	1	1	0	0	0	77	1	1	0
32	1	182.4	87.2	26.21	1	0	0	0	0	1	0	0	0	1	0	0	0	24	1	1	0
32	1	176	60	19.3698	1	0	0	0	0	1	0	0	0	0	0	0	0	150	150	1	0
32	1	164.5	65.7	24.2792	1	0	0	0	0	1	0	0	0	1	0	0	0	62	1	1	0
32	1	176.5	75.6	24.2679	2	0	0	1	0	1	0	1	0	1	0	0	0	47	1	1	0
32	1	177.6	68.6	21.7489	1	0	0	1	0	1	0	0	0	1	0	0	0	38	1	1	0
32	1	176	88	28.4091	1	0	0	0	0	1	0	0	0	0	1	1	0	154	150	1	0
32	1	174	100	33.0295	2	0	0	0	0	1	0	0	0	0	1	1	0	125	110	1	0
32	1	170	56.4	19.5156	1	0	0	0	0	1	0	0	0	0	0	1	0	53	30	1	0
32	1	176	61	19.6927	1	0	0	0	0	1	1	0	0	0	0	0	0	105	210	1	0
32	1	171.5	61.5	20.9097	1	0	0	1	0	1	0	0	0	0	0	0	0	120	50	1	0
32	0	160	74	28.9062	2	0	0	0	1	1	0	0	0	1	0	0	0	130	50	1	0
32	1	165	67	24.6097	1	0	0	0	0	1	0	0	0	1	0	0	0	129	1	1	0
32	1	168	55	19.487	1	0	0	1	0	1	0	0	0	0	0	1	0	114	270	1	0
32	0	159	52	20.5688	1	0	0	0	0	1	0	0	0	0	0	1	0	120	1	1	0
32	1	165	57.8	21.2305	1	0	0	0	0	1	0	0	0	1	0	0	0	90	1	1	0
32	1	179	67	20.9107	2	0	0	1	0	1	0	0	0	0	0	0	0	105	130	1	0
32	1	169	63	22.0581	1	0	0	0	0	0	1	0	0	0	0	1	0	96	180	1	0
32	1	170	85	29.4118	1	0	0	0	0	0	0	0	0	0	0	0	0	108	40	1	0
32	0	131	49	28.5531	2	0	0	0	0	0	0	0	0	0	0	0	0	459	480	1	0
32	0	159	50	19.7777	1	0	0	0	0	0	0	0	0	0	0	1	0	82	50	1	0
32	0	163	81.7	30.7501	1	0	0	0	0	0	0	0	0	0	0	1	0	63	30	1	0
33	1	171.5	77.1	26.2136	1	0	0	0	0	1	0	0	0	1	0	0	0	64	1	1	0
33	1	164.8	58	21.3557	1	0	0	0	0	1	0	0	0	1	0	0	0	99	1	1	0
33	1	176.9	81.7	26.1076	1	0	0	0	0	1	0	0	0	1	0	0	0	91	1	1	0
33	0	162	51.4	19.5854	1	0	0	0	0	1	0	0	0	1	0	0	0	77	0	1	0
33	1	164.9	71.4	26.2577	1	0	0	1	0	1	0	0	0	1	0	0	0	106	1	1	0
33	1	169.5	60	20.8839	2	0	0	0	0	1	0	0	0	0	1	1	0	90	5	1	0
33	1	176	55	17.7557	2	0	0	0	0	1	0	0	0	0	0	0	0	89	40	1	0
33	1	176.1	67.5	21.7663	1	0	0	1	0	1	0	0	0	1	0	0	0	52	1	1	0
33	0	166.1	61.9	22.4363	2	0	0	1	0	1	0	0	0	1	0	0	0	53	1	1	0
33	1	173	86	28.7347	1	0	0	0	0	1	0	0	0	0	0	1	1	76	50	1	0
33	1	168	72	25.5102	1	0	0	1	0	1	0	0	0	0	0	1	0	50	0	1	0
33	1	174	83.2	27.4805	1	0	0	1	0	1	0	0	0	1	0	0	0	50	1	1	0
33	1	163	109	41.0253	2	0	0	0	0	1	0	0	0	1	0	1	0	149	46	1	0
33	1	166.5	75.2	27.1262	2	0	0	0	0	1	0	0	0	0	0	0	0	101	450	1	0
33	1	176	68.8	22.2107	1	0	0	1	0	1	0	0	0	1	0	0	0	28	1	1	0
33	0	164	74	27.5134	1	0	0	1	0	1	0	0	0	1	0	0	0	38	1	1	0
33	0	156	48	19.7239	2	0	0	0	0	1	0	0	1	1	0	0	0	86	1	1	0
33	1	172.8	101.2	33.8917	2	0	0	0	0	1	0	0	0	1	0	0	0	31	1	1	0
33	1	170.7	66.2	22.7191	1	0	0	1	0	1	0	1	0	1	0	0	0	42	1	1	0
33	1	170.7	66.2	22.7191	1	0	0	1	0	1	0	1	0	1	0	0	0	42	1	1	0
33	1	179.6	78	24.1814	2	0	0	0	0	1	0	0	0	1	0	0	0	37	1	1	0
33	1	168	58	20.5499	1	0	0	0	0	1	0	0	0	1	0	0	0	32	1	1	0
33	0	159	49	19.3821	1	0	0	0	0	1	0	0	0	1	0	0	0	171	600	1	0
33	1	167	70	25.0995	1	0	0	1	0	1	0	0	0	1	0	0	0	101	1	1	0
33	1	173.6	73.7	24.455	2	0	0	0	0	1	0	0	0	1	0	0	0	25	1	1	0
33	0	157.5	49.2	19.8337	2	0	0	0	0	1	0	0	0	1	0	0	0	30	1	1	0
33	1	165.9	82.6	30.0115	2	1	0	1	0	1	0	0	0	1	0	0	0	81	1	1	0
33	1	182.1	92.5	27.8947	1	0	0	1	0	1	0	0	0	1	0	0	0	78	300	1	0
33	1	172.8	113.5	38.0109	3	1	0	1	0	1	0	1	0	1	0	0	0	145	1	1	0
33	0	159.4	52.9	20.8199	2	0	0	0	0	1	0	1	0	1	0	0	0	77	1	1	0
33	1	168	65	23.03	1	0	0	0	0	1	0	1	0	0	0	1	0	103	210	1	0
33	1	173	104.8	35.0162	1	0	0	0	0	1	0	0	0	0	1	0	0	93	60	1	0
33	1	167	71	25.4581	1	0	0	0	0	1	0	0	0	0	0	0	0	100	140	1	0
33	0	158	49.5	19.8286	2	0	0	0	0	1	0	0	0	0	0	0	0	64	56	0	0
33	1	177	72	22.9819	1	0	0	0	0	1	0	0	0	0	1	1	0	185	80	1	0
33	1	177.7	87.4	27.6781	1	0	0	0	0	1	0	0	0	0	0	0	0	128	115	1	0
33	1	180.4	59.4	18.2521	1	0	0	1	0	1	0	0	0	0	0	1	0	45	50	1	0
33	1	172	95	32.112	1	0	0	0	0	1	0	0	0	0	0	0	0	50	20	1	0
33	1	186	97.5	28.1824	2	0	0	0	0	1	0	0	0	0	0	1	0	63	50	1	0
33	1	162	58	22.1003	1	0	0	1	0	1	0	0	0	0	0	1	0	80	60	1	0
33	0	140	43	21.9388	2	0	0	0	0	1	0	0	0	0	0	0	1	87	200	1	0
33	1	190	139	38.5042	2	0	0	0	0	0	0	0	0	0	0	1	0	215	350	1	0
34	1	179	75	23.4075	1	0	0	0	0	1	1	0	0	0	1	1	0	109	100	1	1
34	0	155.6	71.8	29.6555	2	0	0	1	0	1	0	0	0	1	0	0	0	120	1	1	0
34	1	174.4	60.3	19.8255	2	0	0	1	0	1	0	0	0	1	0	0	0	56	1	1	0
34	0	164	55.6	20.6722	1	0	0	0	0	1	0	0	0	1	0	0	0	29	1	1	0
34	1	178	69.7	21.9985	1	0	0	1	0	1	0	0	0	1	0	0	0	62	1	1	0
34	1	173.5	71.1	23.6195	1	0	0	0	0	1	0	0	0	1	0	0	0	30	1	1	0
34	1	173.9	89.4	29.5623	2	0	0	1	0	1	0	1	0	1	0	0	0	142	1	1	0
34	1	165.3	50.9	18.6283	1	0	0	1	0	1	0	0	0	1	0	0	0	163	1	1	0
34	1	188.5	77	21.6705	2	0	0	1	0	1	1	0	0	0	1	0	0	128	25	1	0
34	0	155.7	54.6	22.5224	1	0	0	1	0	1	0	0	0	1	0	0	0	52	1	1	0
34	1	172	76	25.6896	1	0	0	0	0	1	0	0	0	0	1	1	0	82	10	1	0
34	1	172	76	25.6896	1	0	0	0	0	1	0	0	0	0	1	1	0	82	10	1	0
34	1	177.3	65.1	20.7092	1	0	0	0	0	1	0	0	0	0	0	0	0	39	1	1	0
34	1	174	75	24.7721	1	0	0	0	0	1	0	0	0	1	0	0	0	61	20	1	0
34	0	160	52.3	20.4297	1	0	0	0	0	1	0	0	0	1	0	0	0	122	1	0	0
34	1	160.9	66	25.4936	1	0	0	1	0	1	0	0	0	1	0	0	0	66	1	1	0
34	1	183.5	85.2	25.3027	1	0	0	0	0	1	0	0	0	1	0	0	0	57	1	1	0
34	1	175.5	68.5	22.2401	1	0	0	1	0	1	0	0	1	1	0	0	0	76	1	1	0
34	0	169	56	19.6072	1	0	0	0	0	1	0	0	0	0	0	1	0	105	150	1	0
34	1	179.9	86.9	26.8508	1	0	0	1	0	1	0	0	0	1	0	0	0	181	1	1	0
34	1	173.8	105.7	34.9925	2	0	0	1	0	1	0	0	0	1	0	0	0	48	1	1	0
34	1	174	71.8	23.7152	1	0	0	0	0	1	0	0	0	1	0	0	0	41	1	1	0
34	1	176.6	70.8	22.7014	1	0	0	1	0	1	0	0	0	1	0	0	0	39	1	1	0
34	1	168	64	22.6757	1	0	0	1	0	1	0	0	0	1	0	0	0	37	1	1	0
34	0	162.4	52.5	19.9061	1	0	0	0	0	1	0	0	0	1	0	0	0	63	1	1	0
34	1	176.2	67.4	21.7094	1	0	0	1	0	1	0	0	0	1	0	0	0	49	1	1	0
34	1	178	64.1	20.231	1	0	0	1	0	1	0	0	0	1	0	0	0	100	1	1	0
34	1	174.7	101	33.093	2	0	0	0	0	1	0	0	0	1	0	0	0	50	1	1	0
34	1	181	68	20.7564	1	0	0	0	0	1	0	0	0	0	0	1	0	83	100	1	0
34	0	154.8	49.8	20.782	2	0	0	0	0	1	0	0	0	1	0	0	0	40	1	1	0
34	1	183.4	72.7	21.614	1	0	0	0	0	1	0	0	0	1	0	0	0	29	1	1	0
34	1	171	63	21.5451	1	0	0	0	0	1	0	1	0	0	0	0	0	98	110	1	0
34	1	167	75	26.8923	1	0	0	0	0	1	1	0	0	0	0	1	1	77	120	1	0
34	1	174	57	18.8268	1	0	0	0	0	1	1	0	0	1	0	0	0	113	30	1	0
34	0	145	57	27.1106	1	0	0	0	0	1	0	0	1	0	0	1	1	93	400	1	0
34	1	174	94	31.0477	2	0	0	1	0	1	1	0	0	0	1	1	0	164	140	1	0
34	1	174	71	23.4509	1	0	0	0	0	1	0	0	0	0	0	1	0	72	40	1	0
34	0	154	54	22.7694	1	0	0	0	0	1	0	0	0	1	0	0	0	106	30	1	0
34	1	170	53	18.3391	1	0	0	0	0	1	1	0	0	0	0	1	0	52	1	1	0
34	1	165	63	23.1405	1	0	0	0	0	1	0	0	0	0	0	0	0	160	1	1	0
34	0	163.5	47	17.5818	1	0	0	0	0	1	0	0	0	0	0	0	0	30	1	1	0
34	0	163	98	36.8851	2	0	0	0	0	1	0	0	0	0	0	1	1	149	840	1	0
34	0	160	56.1	21.9141	1	0	0	0	0	1	0	0	0	0	0	1	0	115	100	1	0
34	1	179.1	101.1	31.5181	2	1	0	1	0	0	0	0	0	1	0	0	0	201	1	1	0
34	1	172.1	72.2	24.3767	2	0	0	0	0	0	0	1	0	1	0	0	0	35	1	1	0
34	1	182.7	100.3	30.0486	1	0	0	0	0	0	0	0	0	1	0	0	0	46	1	1	0
34	1	165	66	24.2424	2	0	0	1	0	0	1	0	0	0	0	0	0	100	50	1	0
34	0	150	56	24.8889	1	0	0	0	0	0	0	0	1	0	0	1	0	220	350	1	0
34	1	175	73	23.8367	2	0	0	1	0	0	0	0	0	0	0	1	0	75	140	1	0
34	1	169	58	20.3074	1	0	0	0	0	0	0	0	0	0	0	1	0	105	150	1	0
34	1	168	90	31.8878	2	0	0	1	0	0	0	0	0	0	1	0	0	125	50	1	0
35	1	169.4	65.2	22.7207	1	0	0	1	0	1	0	0	0	1	0	0	0	58	1	1	0
35	0	165	58	21.3039	1	0	0	0	0	1	1	0	0	0	0	0	0	58	1	1	0
35	1	170	62.4	21.5917	1	0	0	1	0	1	0	0	0	1	0	0	0	76	1	1	0
35	1	179.7	84.9	26.2913	1	0	0	0	0	1	0	0	0	1	0	0	0	143	1	1	0
35	1	177.9	77.7	24.551	1	0	0	1	0	1	0	0	0	1	0	0	0	28	1	1	0
35	1	168.5	64.2	22.6118	1	0	0	0	0	1	0	0	0	1	0	0	0	23	1	1	0
35	1	177	68.2	21.769	1	0	0	1	0	1	0	0	0	1	0	0	0	96	1	1	0
35	1	174	86	28.4053	2	0	0	0	0	1	0	0	0	0	1	0	0	118	10	1	0
35	0	154	57	24.0344	1	0	0	0	0	1	0	0	0	1	0	1	0	130	1	1	0
35	0	156.5	95.2	38.8694	2	1	0	1	0	1	0	1	0	1	0	0	0	32	1	1	0
35	1	168.7	59.8	21.0122	1	0	0	0	0	1	0	0	0	1	0	0	0	31	1	1	0
35	1	178.3	83	26.1081	1	0	0	1	0	1	0	1	0	1	0	0	0	73	1	1	0
35	1	183	74	22.0968	1	0	0	0	0	1	1	0	0	0	0	0	0	90	0	1	0
35	0	157.2	61.8	25.0083	1	0	0	0	0	1	0	0	0	1	0	0	0	93	1	1	0
35	1	182.4	74.6	22.4228	1	0	0	1	0	1	0	0	0	1	0	0	0	37	1	1	0
35	1	171.1	59.2	20.2219	1	0	0	0	0	1	0	0	0	1	0	0	0	37	1	1	0
35	1	171.6	64.2	21.8022	1	0	0	1	0	1	0	0	0	1	0	0	0	51	1	1	0
35	1	177.1	73.3	23.3704	1	0	0	1	0	1	0	0	0	1	0	0	0	88	1	1	0
35	1	182	81.6	24.6347	1	0	0	1	0	1	0	0	0	1	0	0	0	23	1	1	0
35	1	182	108	32.6048	2	0	0	0	0	1	1	0	0	1	0	0	0	160	80	1	0
35	1	175	78	25.4694	1	0	0	0	0	1	0	0	1	0	0	1	0	94	155	1	0
35	0	157.8	51.2	20.5616	2	0	0	1	0	1	0	1	0	1	0	0	0	25	1	0	0
35	1	178.1	75.5	23.8023	1	0	0	0	0	1	0	0	0	1	0	0	0	82	1	1	0
35	0	159.9	64	25.0313	1	0	0	0	0	1	0	0	0	1	0	0	0	44	1	1	0
35	1	164.3	70.2	26.0053	1	0	0	1	0	1	0	0	0	1	0	0	0	106	1	1	0
35	1	164.3	70.2	26.0053	1	0	0	1	0	1	0	0	0	1	0	0	0	106	1	1	0
35	0	166.7	51.9	18.6765	1	0	0	0	0	1	0	0	0	1	0	0	0	65	1	1	0
35	0	165.8	57	20.7351	1	0	0	0	0	1	0	0	0	1	0	0	0	48	1	1	0
35	1	176.1	86.7	27.9576	1	0	0	0	0	1	0	0	0	1	0	0	0	103	100	1	0
35	1	168	95	33.6593	2	1	0	1	0	1	0	0	0	1	0	0	0	86	1	1	0
35	1	162.8	64.3	24.2606	1	0	0	0	0	1	0	0	0	1	0	0	0	49	1	1	0
35	1	187.5	130.8	37.2053	3	1	0	0	0	1	0	0	0	1	0	0	0	39	1	1	0
35	1	175.8	75.2	24.3321	1	0	0	0	0	1	0	0	0	1	0	0	0	25	1	1	0
35	1	176.5	87.3	28.0237	1	0	0	0	0	1	0	0	0	1	0	0	0	74	1	1	0
35	1	178	74	23.3556	1	0	0	0	0	1	0	0	0	0	0	0	0	148	20	1	0
35	0	157	55.2	22.3944	2	0	0	0	0	1	0	0	0	1	0	0	0	73	1	1	0
35	1	173.4	79.5	26.4405	1	0	0	0	0	1	0	1	0	1	0	0	0	29	1	1	0
35	1	176.5	81.2	26.0655	1	0	0	0	0	1	0	1	0	1	0	0	0	44	1	1	0
35	1	167.4	68.2	24.3374	2	0	0	1	0	1	0	0	0	1	0	0	0	87	1	1	0
35	1	164.9	62.2	22.8744	2	0	0	1	0	1	0	0	0	1	0	0	0	26	1	1	0
35	0	157	69.7	28.277	2	0	0	0	0	1	0	0	0	0	0	0	0	110	125	1	0
35	1	172	68	22.9854	1	0	0	1	0	1	0	0	0	0	0	1	0	84	85	1	0
35	0	164	49	18.2183	2	0	0	0	0	1	1	0	0	0	0	0	1	60	15	1	0
35	0	167	53.9	19.3266	1	0	0	0	0	1	0	0	0	0	0	0	0	62	110	0	0
35	1	180	100	30.8642	1	0	0	0	0	1	0	0	0	0	0	1	0	155	1	1	0
35	0	165	53	19.4674	1	0	0	0	0	1	0	0	0	1	0	0	1	124	1	1	0
35	0	162	46	17.5278	1	0	0	1	0	1	0	0	0	0	0	1	1	87	1	1	0
35	1	178	103	32.5085	2	0	0	0	0	0	1	0	0	0	0	0	1	71	90	1	0
35	1	175	92	30.0408	1	0	0	0	0	0	0	0	0	0	0	0	0	65	1	1	0
36	0	157.7	57	22.9198	1	0	0	0	0	1	0	1	0	1	0	0	0	56	1	1	0
36	1	161.2	67.7	26.0531	1	0	0	0	0	1	0	0	0	1	0	0	0	47	1	1	0
36	0	168.2	91.45	32.3245	1	0	0	0	0	1	0	1	0	1	0	0	0	160	400	1	0
36	1	174	84	27.7447	1	0	0	0	0	1	0	0	0	0	0	0	0	102	100	1	0
36	1	168.3	72.7	25.6665	1	0	0	0	0	1	0	0	0	1	0	0	0	31	1	1	0
36	1	173.6	75.2	24.9527	1	0	0	1	0	1	0	0	0	1	0	0	0	80	1	1	0
36	0	159.4	47.4	18.6553	1	0	0	1	0	1	0	0	0	1	0	0	0	71	1	1	0
36	1	171	69.1	23.6312	1	0	0	1	0	1	1	1	0	0	1	0	0	74	20	1	0
36	1	179.2	78.5	24.4452	2	0	0	0	0	1	0	0	0	1	0	0	0	44	1	1	0
36	0	159	49	19.3821	1	0	0	0	0	1	0	1	0	1	0	0	0	36	1	1	0
36	1	175.6	95	30.8088	1	0	0	1	0	1	0	1	0	1	0	0	0	76	1	1	0
36	1	177.1	72.2	23.0197	2	0	0	1	0	1	0	0	0	1	0	0	0	47	1	1	0
36	0	161	72	27.7767	1	0	0	0	0	1	0	0	0	0	0	0	0	56	0	1	0
36	0	159.1	49.9	19.7133	1	0	0	1	0	1	0	0	0	1	0	0	0	50	1	1	0
36	0	153	65	27.7671	1	0	0	0	0	1	0	0	0	1	0	0	0	162	1	1	0
36	1	180	57	17.5926	1	0	0	0	0	1	1	0	0	1	0	0	0	63	30	1	0
36	1	165.9	80.7	29.3211	1	0	0	1	0	1	0	0	0	1	0	0	0	31	1	1	0
36	1	170.8	66.8	22.8982	2	0	0	1	0	1	0	0	0	1	0	0	0	46	1	1	0
36	1	176.1	87.6	28.2478	1	0	0	1	0	1	0	0	0	1	0	0	0	98	1	1	0
36	0	164.8	47.9	17.6369	1	0	0	0	0	1	0	0	0	1	0	0	0	19	1	1	0
36	0	160.8	47.7	18.4479	1	0	0	1	0	1	0	0	0	1	0	0	0	64	1	1	0
36	0	161.7	48.1	18.3961	1	0	0	0	0	1	0	0	0	1	0	0	0	35	1	1	0
36	1	174.1	65.3	21.5435	1	0	0	1	0	1	0	0	0	1	0	0	0	75	1	1	0
36	1	167.5	72.5	25.8409	1	0	0	1	0	1	0	0	0	0	0	0	0	130	50	1	0
36	1	170.5	60.4	20.7773	1	0	0	0	0	1	0	0	0	1	0	0	0	84	1	1	0
36	1	172.4	78.2	26.3107	1	0	0	1	0	1	0	0	0	1	0	0	0	78	1	1	0
36	1	183	67	20.0066	1	0	0	0	0	1	0	0	0	0	0	0	0	72	15	1	0
36	1	172.1	82.8	27.9556	1	0	0	0	0	1	0	0	0	1	0	0	0	32	1	1	0
36	0	158	47	18.8271	1	0	0	0	0	1	0	0	0	0	0	0	0	100	30	1	0
36	1	175.9	74.9	24.2075	1	0	0	0	0	1	0	0	0	1	0	0	0	54	1	1	0
36	0	151	43.6	19.122	1	0	0	0	0	1	0	0	0	1	0	0	0	82	100	1	0
36	1	179.1	75.6	23.5684	1	0	0	0	0	1	0	0	0	1	0	0	0	38	1	1	0
36	1	168.9	68.2	23.907	1	0	0	0	0	1	0	0	0	1	0	0	0	44	1	1	0
36	1	172.2	81.4	27.451	1	0	0	1	0	1	0	1	0	1	0	0	0	100	1	1	0
36	1	173.6	67	22.2318	1	0	0	0	0	1	0	0	0	1	0	0	0	68	1	1	0
36	1	176	71.7	23.147	1	0	0	1	0	1	0	1	0	1	0	0	0	50	1	1	0
36	1	172.9	67	22.4122	1	0	0	0	0	1	0	1	0	1	0	0	0	43	1	1	0
36	1	180	100	30.8642	1	0	0	1	0	1	0	0	0	0	0	0	0	120	150	1	0
36	0	158.2	67.5	26.9706	2	0	0	1	0	1	0	0	0	1	0	0	0	33	1	1	0
36	1	171	60	20.5191	1	0	0	0	0	1	1	0	0	1	0	0	0	100	10	1	0
36	0	170	51	17.6471	1	0	0	0	0	1	0	1	0	0	0	0	0	70	50	1	0
36	1	161	75	28.9341	1	0	0	0	0	1	0	0	0	0	0	0	0	139	30	1	0
36	0	170	68	23.5294	1	0	0	0	0	1	0	1	1	0	0	0	0	144	160	1	0
36	1	174	79	26.0933	1	0	0	0	0	1	0	0	0	0	0	0	0	131	50	1	0
36	1	178	78	24.6181	2	0	0	1	0	1	0	0	0	0	0	1	1	73	50	1	0
36	1	164	60	22.3081	1	0	0	0	0	1	0	0	0	0	1	1	0	155	55	1	0
36	0	165	68	24.977	2	0	0	0	0	1	0	0	0	0	0	0	0	54	1	1	0
36	1	170.8	78.8	27.0116	1	0	0	0	0	1	0	0	0	0	0	1	0	70	50	1	0
36	1	178	97	30.6148	1	0	0	0	0	1	0	0	0	0	0	0	0	75	100	1	0
36	1	166	62	22.4996	1	0	0	0	0	1	0	0	0	0	0	0	0	65	100	1	0
36	1	163.8	66.5	24.7853	1	0	0	0	0	1	0	0	1	0	0	1	0	141	400	1	0
36	1	170	83	28.7197	2	0	0	0	0	1	0	0	0	0	1	0	0	104	30	1	0
36	1	183	96	28.6661	1	0	0	1	0	1	0	0	0	0	0	1	0	66	190	1	0
36	0	168	51	18.0697	1	0	0	0	0	1	0	0	0	0	0	0	0	100	220	1	0
36	1	177	84	26.8122	1	0	0	1	0	1	0	0	0	1	0	0	0	111	50	1	0
36	1	175	98.5	32.1633	1	0	0	1	0	0	0	0	0	1	0	0	0	137	1	1	0
36	0	156	57	23.4221	1	0	0	0	0	0	0	0	0	0	0	1	1	145	10	1	0
36	1	172.5	86.6	29.1031	1	0	0	0	0	0	0	1	0	1	0	0	0	41	1	1	0
36	0	160	62	24.2187	2	0	0	0	0	0	0	0	0	0	0	1	0	176	200	1	0
36	0	160	93	36.3281	2	0	0	0	0	0	1	1	1	0	0	0	0	228	500	1	0
37	0	163.5	52.4	19.6018	1	0	0	0	0	1	0	0	0	1	0	0	0	34	1	0	0
37	1	182.4	83.2	25.0077	1	0	0	0	0	1	0	0	0	1	0	0	0	35	1	1	0
37	0	164	76	28.257	2	0	0	0	0	1	0	0	1	1	0	0	0	207	1	1	0
37	1	172.2	88	29.6768	1	0	0	0	0	1	0	0	0	1	0	0	0	57	1	1	0
37	1	178.1	67.3	21.2172	1	0	0	0	0	1	0	0	0	1	0	0	0	69	1	1	0
37	1	177.4	92.3	29.3288	2	0	0	1	0	1	0	0	0	1	0	0	0	55	1	1	0
37	0	156.7	58.8	23.9464	1	0	0	0	0	1	0	0	0	1	0	0	0	155	1	1	0
37	0	163	52	19.5717	1	0	0	0	0	1	0	0	0	1	0	1	0	67	0	1	0
37	1	173.2	62.5	20.8346	1	0	0	0	0	1	0	0	0	1	0	0	0	49	1	1	0
37	1	179.1	74.6	23.2567	1	0	0	0	0	1	0	0	0	1	0	0	0	93	1	1	0
37	0	159	62	24.5243	1	0	0	0	0	1	0	0	0	0	0	0	0	50	1	1	0
37	0	160.8	50.2	19.4147	1	0	0	1	0	1	0	0	1	1	0	0	0	95	1	1	0
37	1	167.3	63.7	22.7587	1	0	0	1	0	1	0	0	0	1	0	0	0	27	1	1	0
37	1	178	63.4	20.0101	1	0	0	0	0	1	0	0	0	1	0	0	0	40	1	1	0
37	1	180	80	24.6914	1	0	0	0	0	1	0	0	0	1	0	0	0	63	50	1	0
37	1	173	62.9	21.0164	1	0	0	1	0	1	0	0	0	1	0	0	0	41	1	1	0
37	1	163.5	64.9	24.2778	1	0	0	0	0	1	0	0	0	1	0	0	0	35	1	1	0
37	1	177	86.8	27.706	1	0	0	1	0	1	0	0	0	1	0	0	0	65	1	1	0
37	1	184.2	83.9	24.7276	1	0	0	0	0	1	0	0	0	1	0	0	0	32	1	1	0
37	0	155.2	47.4	19.6786	1	0	0	0	0	1	0	0	0	1	0	0	0	53	1	1	0
37	1	175	70	22.8571	1	0	0	0	0	1	0	0	0	1	0	0	0	75	1	1	0
37	1	173.4	79.9	26.5735	2	0	0	0	0	1	0	0	0	1	0	0	0	53	1	1	0
37	1	176.2	67.5	21.7416	1	0	0	1	0	1	0	0	0	1	0	0	0	64	1	1	0
37	1	170	70	24.2215	1	0	0	0	0	1	0	0	0	0	0	0	0	147	1	1	0
37	1	175.4	88.2	28.6688	2	0	0	0	0	1	0	0	0	1	0	0	0	64	1	1	0
37	1	172	90	30.4218	2	0	0	0	0	1	0	0	0	1	0	0	0	64	1	1	0
37	1	166	65.3	23.6972	1	0	0	1	0	1	0	0	0	1	0	0	0	45	1	1	0
37	1	173	70	23.3887	1	0	0	0	0	1	0	0	0	0	0	0	0	102	30	1	0
37	1	173	79	26.3958	1	0	0	0	0	1	0	0	0	0	0	0	0	55	50	1	0
37	1	177.5	125	39.6747	2	0	0	1	0	1	0	0	0	0	0	1	0	75	140	1	0
37	0	173	77	25.7276	2	0	0	0	0	1	0	0	0	0	1	0	0	100	50	1	0
37	1	169	73	25.5593	1	0	0	1	0	1	0	0	0	0	0	1	0	169	580	1	0
37	0	157	67	27.1816	1	0	0	0	0	1	0	0	1	1	1	0	0	131	50	1	0
37	1	175	80.5	26.2857	1	0	0	0	0	1	0	0	0	1	0	0	0	100	100	1	0
37	1	180	93	28.7037	1	0	0	1	0	1	0	0	0	0	0	1	0	105	85	1	0
37	0	157	50	20.2848	1	0	0	0	0	1	0	0	0	0	0	0	0	85	15	1	0
37	0	160	61	23.8281	1	0	0	0	0	0	0	0	0	0	0	0	0	138	272	1	0
37	1	164	78	29.0006	2	0	0	0	0	0	0	0	0	0	0	1	0	97	195	1	0
37	1	165.1	61.9	22.7089	1	0	0	1	0	0	0	0	0	1	0	0	0	115	150	1	0
37	0	160	62	24.2187	2	0	0	0	0	0	0	0	0	0	0	0	0	60	1	1	0
37	1	179.9	73.8	22.8031	1	0	0	0	0	0	0	0	0	0	0	1	0	146	200	1	0
38	0	156.8	55.6	22.6143	1	0	0	0	1	1	0	0	0	1	0	0	0	73	1	1	0
38	1	170	69.1	23.91	1	1	0	0	0	1	0	0	0	1	0	0	0	24	1	1	0
38	1	172	98	33.126	2	0	0	0	0	1	0	0	0	0	0	0	0	330	650	1	0
38	1	166	65	23.5883	1	0	0	0	0	1	0	0	0	1	0	0	0	26	1	1	0
38	1	164	81.8	30.4134	2	0	0	0	0	1	0	0	0	0	0	0	0	127	70	1	0
38	1	177.1	73	23.2748	1	0	0	0	0	1	0	0	0	1	0	0	0	35	1	1	0
38	0	160.6	49.9	19.3468	1	0	0	0	0	1	0	0	1	1	0	0	0	81	1	1	0
38	1	174.1	68	22.4342	1	0	0	1	0	1	0	0	0	1	0	0	0	55	1	1	0
38	1	175	77	25.1429	1	0	0	0	0	1	0	0	0	1	0	0	0	193	100	1	0
38	0	173.6	63.6	21.1037	1	0	0	1	0	1	0	0	0	0	0	1	0	87	17	1	0
38	0	154.5	43.8	18.3492	1	0	0	0	0	1	0	0	0	1	0	0	0	43	1	1	0
38	1	168.5	64.7	22.7879	1	0	0	1	0	1	0	0	0	1	0	0	0	53	1	1	0
38	1	160.6	70	27.1398	1	0	0	0	0	1	0	0	0	1	0	0	0	48	1	1	0
38	1	171	58	19.8352	1	0	0	1	0	1	0	0	0	1	0	0	0	53	1	1	0
38	1	178.4	85	26.7073	1	0	0	0	0	1	0	0	0	1	0	0	0	121	1	1	0
38	1	173.9	77.7	25.6934	2	0	0	1	0	1	0	0	0	1	0	0	0	69	1	1	0
38	1	160	70	27.3437	2	1	0	0	0	1	0	0	0	0	0	0	0	92	100	1	0
38	1	164.3	62.6	23.1899	1	0	0	0	0	1	0	0	0	1	0	0	0	40	1	1	0
38	1	164.3	62.6	23.1899	1	0	0	0	0	1	0	0	0	1	0	0	0	41	1	1	0
38	1	178.9	69.1	21.5902	1	0	0	0	0	1	0	0	0	1	0	0	0	83	1	1	0
38	0	152.7	62	26.5897	1	0	0	1	0	1	0	0	0	1	0	0	0	34	1	1	0
38	1	169.8	69.8	24.2092	2	0	0	1	0	1	0	1	0	1	0	0	0	57	1	1	0
38	1	170	70.1	24.2561	1	0	0	0	0	1	0	0	0	1	0	0	0	40	1	1	0
38	1	166.8	62	22.2843	1	0	0	0	0	1	0	0	0	1	0	0	0	25	1	1	0
38	1	178	58	18.3058	1	0	0	0	0	1	0	0	0	0	1	1	0	103	150	1	0
38	1	173	85	28.4005	1	0	0	0	0	1	0	0	0	0	1	0	0	130	0	1	0
38	1	176.9	70.5	22.5286	1	0	0	0	0	1	0	1	1	1	0	0	0	26	1	1	0
38	1	161.3	54.5	20.9473	1	0	0	1	0	1	0	0	0	1	0	0	0	44	1	1	0
38	1	176	68.6	22.1462	1	0	0	0	0	1	0	0	0	1	0	0	0	23	1	1	0
38	1	175.3	85.6	27.8554	1	0	0	1	0	1	0	0	0	1	0	0	0	33	1	1	0
38	0	166	104	37.7413	2	0	0	0	0	1	0	0	0	0	1	0	0	140	125	1	0
38	0	164.1	90	33.4215	2	0	0	1	0	1	0	0	0	1	0	0	0	95	1	1	0
38	1	174	70	23.1206	1	0	0	0	0	1	0	0	0	0	0	0	0	135	110	1	0
38	0	154.6	54.5	22.8022	2	0	0	1	0	1	0	0	0	1	0	0	0	55	1	1	0
38	1	180	74.8	23.0864	1	0	0	1	0	1	0	0	0	1	0	0	0	85	1	1	0
38	0	163	59	22.2063	1	0	0	0	0	1	0	0	0	0	1	0	0	103	20	1	0
38	0	158	56	22.4323	1	0	0	0	0	1	0	0	0	1	0	0	0	97	20	1	0
38	1	177	74	23.6203	1	0	0	0	0	1	0	0	0	0	0	1	0	122	112	1	0
38	1	174.6	66.8	21.9123	1	0	0	1	0	1	0	0	0	0	0	0	0	38	25	0	0
38	0	160	63.1	24.6484	1	0	0	1	0	1	0	0	0	0	0	1	0	48	60	1	0
38	1	174	87	28.7356	2	0	0	1	0	1	1	0	0	0	1	1	0	204	50	1	0
38	1	164	61	22.68	2	0	0	0	0	1	0	0	0	0	1	1	0	85	160	1	0
38	1	181	92	28.0822	2	0	0	1	0	1	0	0	0	1	0	0	0	164	150	1	0
38	1	175	75	24.4898	1	0	0	0	0	1	0	0	0	0	0	0	0	38	1	1	0
38	1	165	78	28.6501	2	0	0	0	0	1	0	0	0	0	0	0	0	63	80	1	0
38	1	170	80	27.6817	1	0	0	0	0	1	0	1	1	0	0	1	0	152	390	1	0
38	0	157	58	23.5304	1	0	0	0	0	1	0	0	0	0	0	0	0	75	200	1	0
38	1	177	63	20.1092	1	0	0	0	0	0	0	0	0	0	0	1	0	121	100	1	1
38	0	127	45	27.9001	2	0	0	0	0	0	0	0	0	0	0	0	0	185	60	1	0
38	1	173.4	63	20.9528	1	0	0	1	0	0	0	0	0	1	0	0	0	42	1	1	0
38	1	170.5	66.5	22.8756	1	0	0	0	0	0	0	1	1	0	0	1	0	212	320	1	0
39	1	168	53	18.7783	2	0	0	0	0	1	0	0	0	0	0	0	0	38	1	1	1
39	0	165	58	21.3039	2	0	0	0	0	1	0	0	0	0	0	1	0	204	171	1	0
39	1	179.8	68.2	21.0962	1	0	0	0	0	1	0	0	0	0	1	1	0	90	100	1	0
39	1	171.5	62.5	21.2496	1	0	0	1	0	1	0	0	0	1	0	0	0	32	1	1	0
39	1	167.3	63.7	22.7587	2	0	0	0	0	1	0	0	0	1	0	0	0	107	1	1	0
39	1	169.9	56.2	19.4693	2	0	0	1	0	1	0	0	0	1	0	0	0	18	1	1	0
39	0	157	46.3	18.7837	1	0	0	0	0	1	0	0	0	1	0	0	0	41	100	1	0
39	1	176.8	77.3	24.7295	1	0	0	0	0	1	0	0	0	1	0	0	0	84	1	1	0
39	1	183	78.5	23.4405	1	0	0	1	0	1	0	0	0	1	0	0	0	21	1	1	0
39	1	165	72	26.4463	2	0	0	0	0	1	0	0	0	0	0	0	0	97	10	1	0
39	0	165.8	61.9	22.5176	1	0	0	0	0	1	0	0	0	1	0	0	0	37	1	1	0
39	0	158.6	46.2	18.3669	1	0	0	0	0	1	0	0	0	1	0	0	0	52	1	1	0
39	0	160.9	65.4	25.2619	2	0	0	0	0	1	0	0	0	1	0	0	0	56	1	1	0
39	0	166.4	66	23.8362	1	0	0	0	0	1	0	0	0	1	0	0	0	54	1	1	0
39	1	182.5	77.1	23.1488	1	0	0	0	0	1	0	1	0	1	0	0	0	47	1	1	0
39	0	168	64	22.6757	1	0	0	0	0	1	1	0	0	0	0	1	0	214	150	1	0
39	1	178	71.8	22.6613	1	0	0	0	0	1	0	0	0	0	0	1	0	70	200	1	0
39	1	182.2	88.5	26.6592	1	0	0	1	0	1	0	0	0	1	0	0	0	97	1	1	0
39	1	164.3	88.5	32.7845	2	0	0	1	0	1	0	0	0	1	0	0	0	119	1	1	0
39	1	176	68.7	22.1785	2	0	0	1	0	1	0	1	0	1	0	0	0	47	1	1	0
39	1	179.6	74.4	23.0654	1	0	0	0	0	1	0	0	0	1	0	0	0	49	1	1	0
39	0	154	60	25.2994	2	0	0	0	0	1	1	0	0	0	1	0	0	81	20	1	0
39	0	158.8	48.3	19.1534	1	0	0	1	0	1	0	0	0	1	0	0	0	24	1	1	0
39	1	174.5	78	25.6156	1	0	0	1	0	1	0	0	0	1	0	0	0	104	1	1	0
39	0	161.1	67	25.8157	1	0	0	0	0	1	0	0	0	1	0	0	0	45	1	1	0
39	1	178.9	72.1	22.5276	1	0	0	1	0	1	0	0	0	1	0	0	0	35	1	1	0
39	1	164	59	21.9363	1	0	0	1	0	1	0	0	0	1	0	0	0	62	1	1	0
39	1	166	98.3	35.6728	1	0	0	0	0	1	0	0	0	1	0	0	0	47	1	1	0
39	1	179.4	82.2	25.5404	1	0	0	0	0	1	0	0	0	1	0	0	0	27	1	1	0
39	1	166.8	80.8	29.0415	1	0	0	0	0	1	0	0	0	1	0	0	0	28	1	1	0
39	1	180.3	61.2	18.8261	1	0	0	1	0	1	0	0	0	1	0	0	0	32	1	1	0
39	0	169	75	26.2596	1	0	0	1	0	1	1	0	0	0	0	1	0	70	100	1	0
39	1	177	89	28.4082	1	0	0	0	0	1	1	1	0	0	1	0	0	110	40	1	0
39	1	178.9	94	29.3702	1	0	0	1	0	1	0	0	0	1	0	0	0	24	1	1	0
39	1	173.3	75.3	25.0725	1	0	0	1	0	1	0	0	0	1	0	0	0	69	1	1	0
39	1	171	52	17.7832	1	0	0	1	0	1	0	0	0	1	0	0	0	21	1	1	0
39	1	168	60	21.2585	1	0	0	0	0	1	0	0	0	0	1	0	0	79	80	1	0
39	0	157	57	23.1247	1	0	0	1	0	1	0	0	0	0	0	0	0	50	1	1	0
39	1	173.3	77.5	25.805	1	0	0	1	0	1	0	0	0	0	0	1	0	68	100	1	0
39	0	169	53	18.5568	1	0	0	0	0	1	0	0	0	0	0	0	0	40	1	1	0
39	1	171	62	21.2031	1	0	0	1	0	1	0	0	0	1	0	0	0	78	160	1	0
39	1	173	80	26.7299	1	0	0	0	0	1	0	0	0	0	0	0	0	65	20	1	0
39	0	150	58	25.7778	1	0	0	0	0	1	1	0	0	0	0	0	0	73	30	1	0
39	1	168	85	30.1162	2	0	0	0	0	1	0	0	0	0	1	0	0	90	70	1	0
39	0	162	49	18.6709	1	0	0	0	0	1	0	0	0	0	0	1	0	77	100	1	0
39	1	169.3	64.3	22.4335	1	0	0	0	0	1	0	0	0	0	0	0	0	31	10	1	0
39	1	180	88	27.1605	1	0	0	1	0	1	0	0	0	0	0	0	0	85	80	1	0
39	1	174	74	24.4418	1	0	0	1	0	1	0	0	0	0	0	0	1	130	100	1	0
39	0	164	64	23.7954	1	0	0	0	0	1	0	0	0	0	0	0	0	70	20	1	0
39	0	155	55	22.8928	1	0	0	0	0	1	0	0	0	0	0	0	0	49	20	1	0
39	0	157.5	68.5	27.614	2	0	0	0	0	1	0	0	0	0	1	0	0	87	100	1	0
39	1	169.2	93.7	32.7295	2	0	0	1	0	0	0	0	0	1	0	0	0	165	1	1	0
39	1	162.8	79	29.807	2	0	0	0	0	0	0	0	0	1	0	0	0	55	1	1	0
39	1	169.9	88.9	30.7975	1	0	0	1	0	0	0	0	0	1	0	0	0	85	1	1	0
39	0	156.3	52.7	21.5721	1	0	0	0	0	0	0	0	0	1	0	0	0	41	1	1	0
39	1	170	68	23.5294	1	0	0	0	0	0	0	1	0	0	0	1	0	293	660	1	0
40	0	167.3	57.3	20.4721	2	0	0	0	0	1	0	0	0	1	0	0	0	57	1	1	0
40	1	175.5	65.4	21.2336	1	0	0	0	0	1	0	0	0	0	1	0	0	155	80	1	0
40	0	167	50	17.9282	1	0	0	0	0	1	0	0	0	0	0	0	0	88	1	0	0
40	1	173	63.6	21.2503	1	0	0	0	0	1	0	0	0	0	1	0	0	92	60	1	0
40	0	148.4	48.8	22.1591	1	0	0	1	0	1	0	0	0	1	0	0	0	49	1	1	0
40	0	156.2	54.2	22.2145	1	0	0	0	0	1	0	0	0	1	0	0	0	36	1	1	0
40	1	163.7	66.3	24.7409	1	0	0	0	0	1	0	0	0	1	0	0	0	61	1	1	0
40	0	172.8	70	23.4429	1	0	0	1	0	1	0	0	1	1	0	0	0	135	1	0	0
40	1	173.6	55.9	18.5487	1	0	0	0	0	1	0	0	0	1	0	0	0	39	1	1	0
40	0	160	60	23.4375	1	0	0	0	0	1	1	0	0	1	0	0	0	56	5	1	0
40	1	181	73	22.2826	2	0	0	0	0	1	0	0	0	1	0	1	0	141	40	1	0
40	1	172.9	53.6	17.9298	1	0	0	1	0	1	0	0	0	1	0	0	0	50	1	1	0
40	1	170	66	22.8374	1	0	0	1	0	1	0	0	0	0	0	0	0	160	30	1	0
40	1	160.6	74.7	28.9621	1	0	0	1	0	1	0	0	1	1	0	0	0	285	1	1	0
40	1	162.1	55.1	20.9694	1	0	0	0	0	1	0	0	0	1	0	0	0	106	1	1	0
40	0	165.1	50.4	18.49	1	0	0	0	0	1	0	0	0	1	0	0	0	67	1	1	0
40	1	175.7	74.8	24.2303	1	0	0	0	0	1	0	0	0	1	0	0	0	56	1	1	0
40	1	170	66.2	22.9066	1	0	0	1	0	1	0	0	0	0	0	1	0	109	340	1	0
40	1	173.9	90.7	29.9922	1	0	0	1	0	1	0	0	0	1	0	0	0	58	1	1	0
40	0	154.6	41.1	17.1958	1	0	0	0	0	1	0	0	0	1	0	0	0	45	1	1	0
40	1	170.3	76.4	26.3429	1	0	0	0	0	1	0	0	0	1	0	0	0	33	1	1	0
40	1	169.5	66.8	23.2508	1	0	0	0	0	1	0	1	0	1	0	0	0	40	1	1	0
40	1	174	63.5	20.9737	1	0	0	1	0	1	0	0	0	1	0	0	0	63	1	1	0
40	0	158.3	50.1	19.9929	1	0	0	1	0	1	0	0	0	1	0	0	0	44	1	1	0
40	1	169	62	21.7079	1	0	0	0	0	1	0	0	0	1	0	0	0	77	15	1	0
40	1	184	80	23.6295	1	0	0	0	0	1	1	0	0	0	1	1	0	117	160	1	0
40	1	177.1	75.5	24.0719	1	0	0	0	0	1	0	1	0	1	0	0	0	43	1	1	0
40	0	157.9	51.4	20.6157	1	0	0	1	0	1	0	1	0	1	0	0	0	65	1	1	0
40	1	171.6	58.6	19.9005	1	0	0	0	0	1	0	0	0	1	0	0	0	50	1	1	0
40	0	169.3	72	25.1199	1	0	0	0	0	1	0	0	0	1	0	0	0	17	1	1	0
40	1	169.6	65.6	22.8062	1	0	0	1	0	1	0	1	0	1	0	0	0	33	1	1	0
40	1	173.5	85.6	28.4364	1	0	0	1	0	1	0	1	0	1	0	0	0	40	1	1	0
40	0	160	57	22.2656	1	0	0	0	0	1	0	0	0	0	0	1	0	78	80	1	0
40	0	164.6	51.2	18.8978	1	0	0	0	0	1	0	0	0	1	0	0	0	39	1	1	0
40	1	166.5	63	22.7254	1	0	0	0	0	1	0	0	0	1	0	0	0	54	1	1	0
40	0	152.6	46	19.7537	1	0	0	1	0	1	0	1	0	1	0	0	0	30	1	1	0
40	1	171	63	21.5451	1	0	0	0	0	1	0	0	0	0	0	1	0	74	170	1	0
40	0	157	54	21.9076	2	0	0	0	0	1	0	0	0	0	0	0	0	44	100	1	0
40	1	180	83	25.6173	1	0	0	0	0	1	0	0	0	0	0	0	0	90	130	1	0
40	1	172	70	23.6614	2	0	0	0	0	1	0	0	0	0	0	0	0	143	130	1	0
40	1	179	73	22.7833	1	0	0	0	0	1	0	0	0	0	0	1	0	92	30	1	0
40	1	168	98	34.7222	2	0	0	1	0	1	1	0	0	0	1	1	0	135	160	1	0
40	0	160	60	23.4375	1	0	0	0	0	1	0	0	0	0	0	1	0	124	130	1	0
40	0	174	60	19.8177	1	0	0	0	0	1	0	0	0	0	0	1	0	55	1	1	0
40	1	170.5	63.9	21.9812	2	0	0	0	0	0	0	0	0	1	0	0	0	137	1	1	0
40	1	193	95	25.504	1	0	0	0	0	0	0	0	0	0	0	1	0	126	270	1	0
40	1	169	70	24.5089	1	0	0	0	0	0	0	0	0	0	0	1	0	70	20	1	0
40	1	180	65	20.0617	2	0	0	0	0	0	0	0	0	0	0	0	1	95	50	1	0
40	0	131	61	35.5457	3	0	0	0	0	0	1	0	0	0	0	1	0	400	700	1	0
41	1	171.7	68.1	23.0997	1	0	0	0	0	1	0	1	0	1	0	0	0	56	1	1	0
41	0	161.1	52.5	20.2287	1	0	0	0	0	1	0	0	0	1	0	0	0	50	100	1	0
41	1	171	77	26.3329	2	0	0	0	0	1	0	0	0	0	0	0	0	89	20	1	0
41	0	154.6	59	24.685	2	0	0	1	0	1	0	0	0	1	0	0	0	69	1	1	0
41	1	167.4	63.5	22.6602	1	0	0	0	0	1	0	0	0	1	0	0	0	56	1	1	0
41	1	172	64.9	21.9375	1	0	0	1	0	1	0	0	0	1	0	0	0	49	1	1	0
41	1	186.1	87.9	25.3803	1	0	0	0	0	1	0	0	0	1	0	0	0	42	1	1	0
41	1	169	60.5	21.1827	1	0	0	1	0	1	0	0	0	1	0	0	0	161	1	1	0
41	1	171	97.4	33.3094	2	0	0	0	0	1	0	0	1	1	0	0	0	163	1	1	0
41	0	159	49	19.3821	1	0	0	0	0	1	1	0	0	0	0	0	0	34	1	1	0
41	1	162.7	64.5	24.366	1	0	0	0	0	1	0	0	0	1	0	0	0	35	1	1	0
41	1	180	90	27.7778	2	0	0	0	0	1	0	0	0	0	0	0	0	61	0	1	0
41	1	169.4	110.1	38.3672	2	0	0	0	0	1	0	0	0	1	0	0	0	34	1	1	0
41	0	149	63	28.3771	1	0	0	0	0	1	0	0	0	1	0	0	0	56	1	1	0
41	1	172.5	80.8	27.154	1	0	0	0	0	1	0	0	0	1	0	0	0	44	1	1	0
41	1	173.7	70.8	23.4657	1	0	0	0	0	1	0	0	0	1	0	0	0	30	1	1	0
41	1	167	85.6	30.6931	1	0	0	0	0	1	0	1	0	1	0	0	0	22	1	1	0
41	1	168.2	76.7	27.1109	1	0	0	0	0	1	0	0	0	1	0	0	0	44	1	1	0
41	1	175.4	101	32.8293	3	1	0	0	0	1	0	0	0	1	0	0	0	59	1	1	0
41	0	162.2	64.8	24.6305	1	0	0	1	0	1	0	0	0	1	0	0	0	23	1	1	0
41	1	168.8	60.7	21.3031	1	0	0	1	0	1	0	0	0	1	0	0	0	28	1	1	0
41	1	167	74	26.5338	1	0	0	0	0	1	0	0	0	1	0	0	0	65	1	1	0
41	0	165	85	31.2213	2	0	0	0	0	1	0	0	0	1	0	0	0	58	1	1	0
41	1	181.6	95	28.8066	1	0	0	1	0	1	0	0	0	1	0	0	0	33	1	1	0
41	1	168	80	28.3447	2	0	0	0	0	1	0	0	0	0	0	0	0	76	1	1	0
41	1	173	67	22.3863	2	0	0	1	0	1	0	0	1	0	0	0	0	63	20	1	0
41	1	180	77	23.7654	1	0	0	1	0	1	0	0	0	1	0	0	0	118	30	1	0
41	1	169	59	20.6575	1	0	0	0	0	1	0	0	0	1	0	0	0	70	50	1	0
41	1	184	75.45	22.2856	1	0	0	0	0	1	1	0	0	0	1	0	0	114	30	1	0
41	1	170	70	24.2215	1	0	0	1	0	1	0	0	0	0	1	0	0	70	1	1	0
41	1	172	68	22.9854	1	0	0	0	0	1	0	0	0	0	0	1	0	109	40	1	0
41	0	170	53	18.3391	1	0	0	0	0	1	0	0	0	0	0	1	0	71	1	1	0
41	0	154.5	47.5	19.8992	1	0	0	0	0	1	0	0	0	0	0	0	0	53	5	1	0
41	0	160	46	17.9687	1	0	0	0	0	1	0	0	0	0	0	1	0	80	1	1	0
41	0	163	54.3	20.4374	1	0	0	0	0	0	0	1	0	1	0	0	0	32	1	1	0
41	0	180	97	29.9383	2	0	0	0	0	0	0	0	0	0	0	0	0	148	100	1	0
41	1	176.7	80.1	25.6543	1	0	0	1	0	0	0	0	0	1	0	0	0	77	1	1	0
41	0	156.2	53.4	21.8866	1	0	0	0	0	0	0	0	0	1	0	0	0	96	1	1	0
41	0	125	48.3	30.912	2	0	0	0	0	0	0	0	0	0	0	1	0	252	610	1	0
41	1	175.4	87.3	28.3763	2	0	0	0	0	0	0	0	0	0	0	0	0	75	160	1	0
41	1	164	79	29.3724	1	0	0	0	0	0	0	1	0	0	0	1	0	161	600	1	0
42	0	163	48.5	18.2544	1	0	0	1	0	1	0	0	1	1	0	0	0	157	1	1	0
42	1	173.1	72	24.0291	1	0	0	1	0	1	0	0	0	1	0	0	0	42	1	1	0
42	0	157.7	44.4	17.8533	1	0	0	0	0	1	0	0	0	1	0	0	0	40	1	1	0
42	1	175.7	69.3	22.4486	1	0	0	1	0	1	0	0	0	1	0	0	0	44	1	1	0
42	1	177.8	100	31.6327	2	0	0	0	0	1	0	0	0	1	0	0	0	33	1	1	0
42	0	166	58	21.048	1	0	0	0	0	1	0	0	0	0	0	0	0	135	250	1	0
42	1	172	55	18.5911	2	0	0	0	0	1	0	0	0	1	0	0	0	46	1	1	0
42	1	176.1	77.6	25.0232	2	0	0	0	0	1	0	0	0	1	0	0	0	86	1	1	0
42	1	182	89.2	26.9291	2	0	0	0	0	1	0	0	0	1	0	0	0	42	1	1	0
42	0	163.3	72	26.9998	1	0	0	0	0	1	0	0	0	1	0	0	0	18	1	1	0
42	0	157.5	60	24.1875	1	0	0	0	0	1	0	0	0	1	0	0	0	195	1	1	0
42	1	180	82	25.3086	1	0	0	0	0	1	0	0	0	0	0	1	0	89	20	0	0
42	1	175	75	24.4898	1	0	0	0	0	1	1	1	0	0	0	0	0	108	50	1	0
42	1	166.2	74.7	27.0432	2	0	0	0	0	1	0	0	0	1	0	0	0	27	1	1	0
42	0	164	84	31.2314	1	0	0	0	0	1	0	0	0	0	0	0	0	90	100	1	0
42	1	170.6	59.3	20.375	1	0	0	0	0	1	0	1	0	1	0	0	0	69	1	1	0
42	1	170.8	61.8	21.1842	1	0	0	0	0	1	0	0	0	1	0	0	0	35	1	1	0
42	1	162.8	51.6	19.4689	1	0	0	1	0	1	0	0	0	1	0	0	0	101	1	1	0
42	1	185.3	88	25.629	1	0	0	0	0	1	0	0	0	1	0	0	0	29	1	1	0
42	1	185.6	81.6	23.6883	2	0	0	1	0	1	0	0	0	1	0	0	0	49	1	1	0
42	1	165.6	67.9	24.7599	1	0	0	1	0	1	0	0	0	1	0	0	0	27	1	1	0
42	0	180.3	78.3	24.0863	1	0	0	0	0	1	0	1	0	1	0	0	0	51	1	1	0
42	0	166	51.4	18.6529	2	0	0	1	0	1	0	1	0	0	1	1	0	98	55	1	0
42	1	174.8	60	19.6367	1	0	0	1	0	1	0	0	0	1	0	0	0	59	1	1	0
42	1	170.3	74.4	25.6533	1	0	0	0	0	1	0	0	0	1	0	0	0	92	1	1	0
42	1	180.9	63.5	19.4042	2	0	0	0	0	1	0	0	0	1	0	0	0	47	1	1	0
42	1	173	78	26.0617	1	0	0	0	0	1	0	1	0	1	0	0	0	13	1	1	0
42	0	154	50	21.0828	1	0	0	0	0	1	1	0	0	0	0	0	0	56	1	1	0
42	1	175	82	26.7755	1	0	0	0	0	1	0	0	0	0	0	0	0	180	620	1	0
42	0	164	59	21.9363	2	0	0	0	0	1	0	0	0	0	0	1	0	106	40	0	0
42	1	162	66	25.1486	1	0	0	0	0	1	0	0	0	0	0	1	0	213	310	1	0
42	1	173	95	31.7418	2	0	0	0	0	0	0	0	0	1	0	0	0	223	160	1	0
42	1	156.5	69.6	28.4172	1	0	0	1	0	0	0	0	0	1	0	0	0	112	1	1	0
42	1	172.5	70	23.5245	2	0	0	0	0	0	0	0	0	0	0	1	0	84	300	1	0
42	1	156.7	67	27.2858	1	0	0	1	0	0	0	0	0	1	0	0	0	109	1	1	0
42	0	157.4	78.9	31.8469	1	0	0	1	0	0	0	0	0	1	0	0	0	92	1	1	0
42	1	168	77	27.2817	2	0	0	1	0	0	0	0	0	0	0	0	0	67	1	1	0
42	1	166	59	21.4109	1	0	0	0	0	0	0	0	0	0	0	1	0	88	280	1	0
42	1	162	70	26.6728	2	0	0	0	0	0	0	0	0	0	0	1	0	90	350	0	0
42	1	173	69	23.0546	1	0	0	0	0	0	0	1	1	0	1	1	0	202	1000	1	0
42	1	175.6	78.3	25.3929	1	0	0	0	0	0	0	0	0	0	0	1	0	138	270	1	0
43	1	164.4	71	26.2697	1	0	0	1	0	1	0	0	0	1	0	0	0	41	1	1	0
43	1	178	82.9	26.1646	1	0	0	0	0	1	1	0	0	0	1	0	0	86	5	1	0
43	1	179.1	81	25.2519	1	0	0	1	0	1	0	0	0	1	0	0	0	35	1	1	0
43	1	178.4	87.3	27.4299	1	0	0	1	0	1	0	1	0	1	0	0	0	182	50	1	0
43	1	173	75	25.0593	1	0	0	0	0	1	0	0	0	0	0	0	0	98	1	1	0
43	1	178	70	22.0932	2	0	0	0	0	1	0	0	0	0	0	0	0	44	0	1	0
43	1	172	78	26.3656	1	0	0	0	0	1	1	0	0	1	0	0	0	67	0	1	0
43	0	164.2	47	17.4322	1	0	0	0	0	1	0	0	0	0	1	1	0	87	50	1	0
43	1	169.1	76.03	26.5887	1	0	0	1	0	1	0	1	1	0	0	0	0	226	270	1	0
43	0	153.5	65.8	27.926	1	0	0	0	0	1	0	0	0	1	0	0	0	72	1	1	0
43	1	169.1	76.03	26.5887	2	0	0	1	0	1	1	0	0	1	0	0	0	158	0	1	0
43	1	179	85.5	26.6846	1	0	0	1	0	1	0	0	0	1	0	0	0	74	1	1	0
43	1	170.7	57	19.5618	1	0	0	1	0	1	0	0	0	1	0	0	0	24	1	1	0
43	0	160.9	58.5	22.5966	1	0	0	0	0	1	0	0	0	1	0	0	0	51	1	1	0
43	1	164.5	55	20.325	1	0	0	1	0	1	0	0	0	1	0	0	0	31	1	1	0
43	1	179	80	24.968	1	0	0	0	0	1	1	0	0	1	0	0	0	78	30	1	0
43	1	169.5	75.7	26.3485	1	0	0	0	0	1	0	0	0	1	0	0	0	30	1	1	0
43	1	171.9	68.1	23.046	2	0	0	1	0	1	0	0	0	1	0	0	0	86	1	1	0
43	0	157.2	60.4	24.4417	1	0	0	0	0	1	0	0	0	1	0	0	0	78	1	1	0
43	0	162.4	52.3	19.8303	1	0	0	0	0	1	0	1	0	1	0	0	0	74	1	1	0
43	1	169.5	66	22.9723	1	0	0	1	0	1	0	0	0	1	0	0	0	32	1	1	0
43	1	163.1	61.2	23.0061	2	0	0	0	0	1	0	0	0	1	0	0	0	51	1	1	0
43	1	171.9	79.4	26.8701	1	0	0	0	0	1	0	0	0	1	0	0	0	98	1	1	0
43	0	172.8	60	20.0939	1	0	0	0	0	1	0	0	0	1	0	0	0	85	1	1	0
43	1	180.1	65.5	20.1936	2	0	0	0	0	1	0	1	0	1	0	0	0	42	1	1	0
43	1	168.9	81.8	28.6744	1	0	0	0	0	1	0	0	0	1	0	0	0	33	1	1	0
43	1	186	69.6	20.1179	1	0	0	0	0	1	0	0	0	1	0	0	0	64	1	1	0
43	1	169.8	93.3	32.3598	2	0	0	0	0	1	0	0	0	1	0	0	0	33	1	1	0
43	0	162.7	55.5	20.9661	1	0	0	0	0	1	0	0	0	1	0	0	0	34	1	1	0
43	1	169	97	33.9624	2	0	0	1	0	1	0	0	1	1	0	0	0	66	1	1	0
43	0	159	60	23.7332	1	0	0	0	0	1	0	0	0	1	0	0	0	110	1	1	0
43	1	175	85.8	28.0163	1	0	0	0	0	1	0	0	0	0	1	1	0	97	350	1	0
43	1	175.2	73.5	23.9452	1	0	0	0	0	1	0	0	0	1	0	0	0	35	1	1	0
43	1	168.7	70.7	24.8422	1	0	0	1	0	1	0	0	0	1	0	0	0	32	1	1	0
43	1	170	76	26.2976	1	0	0	0	0	1	0	0	0	1	0	0	0	76	1	1	0
43	1	178.8	102.4	32.0306	2	0	0	1	0	1	0	0	0	1	0	0	0	55	1	1	0
43	1	169.2	67	23.4031	2	0	0	0	0	1	0	1	0	0	0	1	0	152	75	1	0
43	0	150	46	20.4444	1	0	0	0	0	1	0	0	0	1	0	0	0	90	30	1	0
43	1	172	62	20.9573	1	0	0	1	0	1	0	0	0	0	0	1	0	92	50	1	0
43	1	177	82	26.1738	1	0	0	1	0	1	0	0	0	0	0	0	0	183	10	1	0
43	1	172	73	24.6755	1	0	0	0	0	1	1	1	0	0	0	0	0	111	50	1	0
43	0	159.1	51	20.1479	1	0	0	0	0	1	0	1	0	0	0	1	0	62	60	1	0
43	0	173	88.5	29.57	2	0	0	0	0	1	1	1	0	0	1	0	0	81	30	1	0
43	0	163	62	23.3355	1	0	0	0	0	1	0	1	0	0	0	0	1	75	1	1	0
43	1	167	64	22.9481	2	0	0	1	0	1	0	0	0	1	0	0	0	112	50	1	0
43	1	174	80	26.4236	2	0	0	0	0	0	0	0	0	0	0	1	0	190	210	1	0
43	1	159.4	67.7	26.6448	1	0	0	0	0	0	0	0	0	1	0	0	0	43	1	1	0
43	0	165	54	19.8347	2	0	0	0	0	0	1	0	0	0	0	1	0	125	220	1	0
43	1	173	68	22.7204	2	0	0	1	0	0	0	0	0	0	0	0	0	58	1	1	0
43	1	165	66.5	24.4261	1	0	0	0	0	0	0	1	0	0	0	1	0	107	250	1	0
43	1	174	88	29.0659	2	0	0	1	0	0	0	0	0	0	0	0	0	103	40	1	0
43	1	179	81	25.2801	1	0	0	0	0	0	0	0	0	0	0	0	0	151	400	1	0
43	0	167	60	21.5139	1	0	0	0	0	0	0	0	0	0	0	1	0	77	410	1	0
43	1	176	78	25.1808	1	0	0	0	0	0	0	0	0	1	0	0	0	146	50	1	0
44	1	177.5	89.5	28.4071	2	0	0	1	0	1	0	0	0	1	0	0	0	82	1	1	1
44	1	182.8	68.6	20.5292	2	0	0	0	0	1	0	1	0	1	0	0	0	70	1	1	0
44	1	169.8	80.9	28.0591	1	0	0	0	0	1	0	0	0	1	0	0	0	36	1	1	0
44	0	159.7	55.9	21.9181	1	0	0	0	0	1	0	0	0	1	0	0	0	63	1	1	0
44	1	163	60	22.5827	1	0	0	0	0	1	0	0	0	0	1	1	0	75	160	1	0
44	1	166.6	91.4	32.9303	1	0	0	1	0	1	0	0	0	1	0	0	0	124	20	1	0
44	0	159.1	78.3	30.933	2	1	0	0	0	1	0	0	0	1	0	0	0	38	1	1	0
44	1	184.7	87.2	25.5613	1	0	0	1	0	1	0	0	0	1	0	0	0	68	1	1	0
44	0	172	70	23.6614	1	0	0	0	0	1	0	0	0	0	0	0	0	63	0	1	0
44	1	174.5	80.5	26.4366	1	0	0	1	0	1	0	0	0	1	0	0	0	20	1	1	0
44	1	171.1	57.5	19.6412	2	0	0	1	0	1	0	0	0	1	0	0	0	65	1	1	0
44	1	169.9	71.7	24.8389	1	0	0	1	0	1	0	0	0	1	0	0	0	46	1	1	0
44	1	164.2	77.5	28.7445	2	0	0	0	0	1	0	0	0	1	0	0	0	62	1	1	0
44	0	151.8	52.7	22.87	1	0	0	0	0	1	0	0	0	1	0	0	0	36	1	1	0
44	1	166	85	30.8463	2	0	0	0	0	1	0	0	0	1	0	0	0	129	30	1	0
44	1	163.5	78.2	29.2531	1	0	0	1	0	1	0	0	0	1	0	0	0	28	1	1	0
44	0	160	53	20.7031	2	0	0	0	0	1	0	0	0	0	0	1	0	113	70	1	0
44	1	173.7	73.5	24.3606	1	0	0	0	0	1	0	0	1	1	0	0	0	128	1	1	0
44	0	164	63	23.4236	1	0	0	0	0	1	1	0	0	1	0	0	0	121	160	1	0
44	0	162.9	64.5	24.3062	1	0	0	0	0	1	0	0	0	1	0	0	0	50	1	1	0
44	1	168.9	61.1	21.4181	2	0	0	0	0	1	0	0	0	1	0	0	0	24	1	1	0
44	1	176.8	73	23.3538	1	0	0	0	0	1	0	0	0	0	0	0	0	124	250	1	0
44	1	170	68	23.5294	1	0	0	0	0	1	0	0	0	0	1	1	1	83	50	1	0
44	0	158	58	23.2335	2	0	0	0	0	1	0	0	0	0	1	1	0	105	30	1	0
44	1	170	70.9	24.5329	2	1	0	1	0	1	0	0	0	0	0	0	0	101	10	1	0
44	0	158	47	18.8271	1	0	0	0	0	1	0	0	0	0	0	1	0	90	1	1	0
44	1	175	61	19.9184	2	0	0	0	0	1	1	0	0	0	0	0	0	42	1	1	0
44	1	165	74	27.1809	2	0	0	0	0	1	0	0	0	0	0	0	0	114	60	1	0
44	0	155	49	20.3954	1	0	0	0	0	1	0	0	0	0	0	1	0	61	185	1	0
44	1	175.4	65.8	21.3878	1	0	0	1	0	1	0	0	0	0	0	1	0	66	65	1	0
44	1	170	58	20.0692	1	0	0	0	0	1	0	0	0	0	0	1	0	115	100	1	0
44	0	163	60	22.5827	1	0	0	0	0	1	0	0	0	0	0	0	0	95	135	1	0
44	0	152	50	21.6413	1	0	0	0	0	1	0	0	0	1	0	0	0	104	10	0	0
44	0	161.4	63.8	24.4914	1	0	0	0	0	0	0	0	0	1	0	0	0	92	1	1	0
44	1	171.1	57.5	19.6412	1	0	0	1	0	0	0	1	0	1	0	0	0	61	1	1	0
44	0	161	69	26.6193	2	1	0	0	1	0	1	0	0	0	0	0	0	125	15	1	0
44	0	159	79	31.2488	2	0	0	0	0	0	0	0	0	0	0	1	0	110	240	1	0
45	1	162.2	74.5	28.3175	1	0	0	1	0	1	0	0	0	1	0	0	0	74	1	1	0
45	0	144.5	53	25.3828	3	0	1	0	0	1	0	1	1	0	0	0	0	140	200	1	0
45	1	182	80	24.1517	1	0	0	0	0	1	0	0	0	0	0	0	0	34	0	1	0
45	1	170	60.4	20.8997	1	0	0	1	0	1	0	0	0	1	0	0	0	57	1	1	0
45	0	168	92.5	32.7735	2	0	0	0	0	1	0	0	0	1	0	0	0	181	1	1	0
45	0	151.5	53.1	23.135	1	0	0	0	0	1	0	0	0	1	0	0	0	136	1	1	0
45	0	163.7	81.1	30.2638	1	0	0	0	0	1	0	0	0	1	0	0	0	86	1	1	0
45	0	154.1	46.3	19.4974	1	0	0	1	0	1	0	0	0	1	0	0	0	76	1	1	0
45	0	154	47	19.8178	2	0	0	0	0	1	1	0	0	0	0	0	0	29	20	1	0
45	1	178.2	105	33.0654	2	1	0	0	0	1	0	0	0	1	0	0	0	91	1	1	0
45	1	183.3	87.4	26.0128	2	1	0	0	0	1	0	0	0	1	0	0	0	98	1	1	0
45	1	183	78.7	23.5003	1	0	0	1	0	1	0	0	0	1	0	0	0	44	1	1	0
45	1	160.4	92.3	35.8751	2	1	0	1	0	1	0	0	0	1	0	0	0	38	1	1	0
45	1	175	92	30.0408	2	1	0	1	0	1	0	0	0	0	0	0	0	158	1	1	0
45	0	158.5	69.2	27.5453	2	1	0	1	0	1	0	1	0	1	0	0	0	134	1	1	0
45	1	163.6	66.1	24.6965	1	0	0	0	0	1	0	0	0	1	0	0	0	46	1	1	0
45	1	166.6	60.7	21.8695	1	0	0	0	0	1	0	0	0	1	0	0	0	57	1	1	0
45	1	171.7	75.1	25.4741	2	0	0	0	0	1	0	0	0	1	0	0	0	84	1	1	0
45	1	165.8	67.2	24.4456	1	0	0	0	0	1	0	1	0	1	0	0	0	56	1	1	0
45	0	157.6	48	19.3254	1	0	0	0	0	1	0	0	0	1	0	0	0	129	1	1	0
45	1	174.4	70.9	23.3106	2	0	0	0	0	1	0	0	0	1	0	0	0	38	1	1	0
45	1	186.2	81.3	23.4494	2	0	0	0	0	1	0	0	0	1	0	0	0	73	1	1	0
45	1	163.9	62	23.0799	2	0	0	0	0	1	0	0	0	1	0	0	0	80	1	1	0
45	1	165.1	67.4	24.7267	1	0	0	0	0	1	0	1	0	1	0	0	0	42	1	1	0
45	1	169.3	64.5	22.5033	1	0	0	1	0	1	0	0	0	1	0	0	0	37	1	1	0
45	1	173.8	73.6	24.3657	1	0	0	1	0	1	0	0	0	1	0	0	0	86	1	1	0
45	1	168	58	20.5499	1	0	0	0	0	1	0	0	0	1	0	0	0	40	1	1	0
45	1	165	70.9	26.0422	1	0	0	0	0	1	0	0	0	1	0	0	0	29	1	1	0
45	1	178.3	83.9	26.3912	1	0	0	1	0	1	0	0	0	1	0	0	0	49	1	1	0
45	0	166	55	19.9594	1	0	0	0	0	1	0	0	0	0	1	1	0	100	1	1	0
45	1	180	75	23.1481	1	0	0	0	0	1	1	1	0	0	1	1	0	229	100	1	0
45	1	180	92	28.3951	2	0	0	1	0	1	0	0	0	0	0	1	0	55	130	1	0
45	1	173	86	28.7347	1	0	0	1	0	1	0	0	0	0	0	0	0	55	1	1	0
45	1	180.3	71.7	22.056	1	0	0	0	0	1	0	0	0	0	0	1	0	38	20	1	0
45	0	165	53	19.4674	1	0	0	1	0	1	0	0	0	0	1	1	0	203	200	1	0
45	1	175	78	25.4694	1	0	0	0	0	1	0	1	0	0	0	1	0	175	1200	1	0
45	1	186	67.3	19.4531	1	0	0	1	0	1	0	0	0	0	0	1	0	121	180	1	0
45	1	167	78	27.968	1	0	0	0	0	1	0	0	0	0	0	0	0	120	200	1	0
45	1	190	105	29.0859	2	0	0	0	0	1	1	0	0	0	0	0	0	80	50	1	0
45	1	175	67	21.8776	1	0	0	1	0	1	0	0	0	1	0	0	0	109	1	1	0
45	1	159	61	24.1288	1	0	0	0	0	1	0	0	0	0	0	0	0	62	10	0	0
45	1	170	70	24.2215	1	0	0	0	0	1	0	0	0	0	0	0	0	70	1	1	0
45	1	173.5	77.5	25.7456	1	0	0	1	0	0	0	1	0	0	0	0	0	155	127	1	0
45	1	164.8	65.8	24.2277	2	0	0	1	0	0	0	1	0	1	0	0	0	96	1	1	0
45	1	165.9	56.5	20.5284	2	0	0	0	0	0	0	0	0	1	0	0	0	38	1	1	0
45	1	168	77	27.2817	2	0	0	0	0	0	1	0	0	0	0	0	0	61	1	1	0
45	0	158	57	22.8329	2	0	0	0	0	0	1	0	0	0	0	0	0	44	1	1	0
45	0	152.5	63.1	27.1325	1	0	0	0	0	0	0	0	0	0	0	0	0	236	400	1	0
46	1	172	78	26.3656	2	0	0	0	0	1	0	0	0	0	0	1	0	128	160	1	1
46	0	164	50.2	18.6645	1	0	0	1	0	1	0	0	0	1	0	0	0	60	1	1	0
46	1	174	90	29.7265	1	0	0	0	0	1	0	0	0	0	0	1	0	76	1	1	0
46	1	177.5	90	28.5658	1	0	0	1	0	1	0	0	0	1	0	0	0	69	1	1	0
46	0	170.9	71.7	24.5491	1	0	0	0	0	1	0	0	0	1	0	0	0	48	1	1	0
46	0	165	57	20.9366	1	0	0	0	0	1	0	0	0	0	1	0	0	134	10	1	0
46	1	176.5	63.9	20.5122	2	0	0	0	0	1	0	0	0	1	0	0	0	37	1	1	0
46	1	171.1	70.6	24.116	1	0	0	0	0	1	0	0	0	1	0	0	0	32	1	1	0
46	0	157.8	55.2	22.1679	1	0	0	0	0	1	0	0	0	1	0	0	0	36	1	1	0
46	1	164.1	55.7	20.6842	1	0	0	1	0	1	0	0	0	1	0	0	0	33	1	1	0
46	0	162	58	22.1003	1	0	0	1	0	1	0	0	0	1	0	0	0	42	1	1	0
46	1	156.4	56.8	23.2207	2	0	0	0	0	1	0	0	0	1	0	0	0	45	1	1	0
46	1	171	61	20.8611	2	0	0	1	0	1	0	0	0	1	0	0	0	56	1	1	0
46	1	183.5	71.5	21.2341	1	0	0	0	0	1	0	0	0	1	0	0	0	80	1	1	0
46	0	160	66.8	26.0937	1	0	0	0	0	1	0	0	0	1	0	0	0	57	1	1	0
46	0	154.3	52.3	21.967	1	0	0	0	0	1	0	0	0	1	0	0	0	41	1	1	0
46	1	173.6	84.5	28.0387	1	0	0	0	0	1	0	0	0	1	0	0	0	50	1	1	0
46	1	165	75.5	27.7319	2	0	0	0	0	1	0	0	0	1	0	0	0	85	1	1	0
46	1	171.9	86	29.1036	2	0	0	1	0	1	0	0	0	1	0	0	0	121	1	1	0
46	1	163.4	79.7	29.8507	1	0	0	1	0	1	0	0	0	1	0	0	0	50	1	1	0
46	1	167.1	75.8	27.1467	1	0	0	0	0	1	0	0	0	1	0	0	0	50	1	1	0
46	1	175	83.8	27.3633	2	0	0	1	0	1	0	1	0	1	0	0	0	92	1	1	0
46	0	163	47	17.6898	1	0	0	0	0	1	0	0	0	0	1	1	0	117	7	1	0
46	0	154	52	21.9261	1	0	0	0	0	1	0	0	0	0	1	1	0	78	1	1	0
46	1	169.5	83.3	28.9938	1	0	0	1	0	1	0	0	0	1	0	0	0	50	1	1	0
46	1	177.2	79.3	25.2549	2	0	0	0	0	1	0	0	0	1	0	0	0	127	1	1	0
46	1	178.5	75.7	23.7585	1	0	0	0	0	1	0	0	0	1	0	0	0	21	1	1	0
46	0	156	79	32.4622	2	0	0	0	0	1	0	0	1	1	0	1	0	102	200	1	0
46	0	163	62	23.3355	1	0	0	0	0	1	0	0	0	0	1	1	0	89	50	1	0
46	1	180	80	24.6914	2	0	0	1	0	1	0	0	0	0	1	0	0	93	50	1	0
46	0	165	64	23.5078	2	0	0	0	0	1	0	0	0	0	0	0	0	99	1	0	0
46	1	176.8	78.8	25.2094	1	0	0	1	0	0	0	0	0	1	0	0	0	42	1	1	0
46	1	173.3	95.3	31.7319	1	0	0	0	0	0	0	0	0	1	0	0	0	65	1	1	0
46	0	159	65.7	25.9879	1	0	0	0	0	0	0	0	0	1	0	0	0	52	1	1	0
46	1	180.5	81.05	24.877	2	0	0	1	0	0	0	0	0	0	0	0	0	135	1	1	0
46	0	161	70	27.0051	2	0	0	0	0	0	0	0	0	0	0	1	0	290	910	1	0
46	1	161	80	30.863	2	0	0	1	0	0	0	0	0	0	0	1	0	107	260	1	0
47	1	184.7	74.6	21.8678	2	0	0	1	0	1	0	0	0	1	0	0	0	121	1	1	0
47	1	170.7	63.9	21.9298	1	0	0	0	0	1	0	0	0	1	0	0	0	42	1	1	0
47	1	164.7	81.2	29.9343	1	1	0	0	0	1	0	0	0	1	0	0	0	19	1	1	0
47	1	169.2	60.3	21.0628	1	0	0	1	0	1	0	0	1	1	0	0	0	95	1	1	0
47	1	173.8	72.9	24.1339	2	1	0	1	0	1	0	0	0	1	0	0	0	76	1	1	0
47	1	172.7	66.5	22.2965	2	0	0	1	0	1	0	1	0	1	0	0	0	33	1	1	0
47	1	167.9	85.5	30.3295	1	0	0	0	0	1	0	0	0	1	0	0	0	34	1	1	0
47	1	177.3	75.5	24.0176	2	0	0	1	0	1	0	1	0	1	0	0	0	57	1	1	0
47	1	175.5	66.5	21.5907	1	0	0	1	0	1	0	0	0	1	0	0	0	94	1	1	0
47	1	175.5	68.7	22.305	2	0	0	1	0	1	0	0	0	1	0	0	0	83	1	1	0
47	1	170.5	72.7	25.0084	1	0	0	0	0	1	0	0	0	1	0	0	0	43	1	1	0
47	0	153.3	55.2	23.4885	1	0	0	0	0	1	0	0	0	1	0	0	0	25	1	1	0
47	1	187	76	21.7335	2	0	0	0	0	1	0	0	0	0	0	1	0	158	20	1	0
47	1	173.6	84.2	27.9391	2	0	0	0	0	1	0	0	0	1	0	0	0	58	1	1	0
47	1	169.3	61.3	21.3868	1	0	0	0	0	1	0	0	0	1	0	0	0	41	1	1	0
47	0	164.5	63.1	23.3183	1	0	0	0	0	1	0	0	0	1	0	0	0	18	1	1	0
47	0	164	70	26.0262	1	0	0	1	0	1	0	0	0	0	0	0	0	170	60	1	0
47	0	163	68	25.5937	2	0	0	0	0	1	0	0	0	0	0	1	0	140	56	1	0
47	1	172	103.7	35.0527	2	0	0	0	0	1	0	0	1	0	0	0	0	141	450	1	0
47	0	152.1	66.8	28.8747	2	0	0	0	0	0	0	0	0	1	0	0	0	48	1	1	0
47	0	162.2	59.3	22.54	1	0	0	0	0	0	0	0	0	1	0	0	0	38	1	1	0
47	1	176	78	25.1808	2	0	0	0	0	0	0	0	0	0	0	0	0	137	195	1	0
47	1	174.3	67.2	22.1195	2	0	0	1	0	0	0	0	0	1	0	0	0	172	1	1	0
47	0	160	59	23.0469	2	0	0	0	0	0	0	1	0	0	0	1	0	183	145	1	0
47	1	195	85	22.3537	2	0	0	0	0	0	1	0	0	0	0	0	0	99	120	1	0
48	1	174.7	74.2	24.3119	1	0	0	1	0	1	0	0	0	1	0	0	0	55	1	1	0
48	1	167.8	93.8	33.3134	2	1	0	0	0	1	0	0	0	1	0	0	0	192	1	1	0
48	1	171	67	22.913	1	0	0	0	0	1	0	0	0	0	0	0	0	306	750	1	0
48	0	159	63	24.9199	1	0	0	0	0	1	0	0	0	0	0	0	0	89	30	1	0
48	0	161	56.3	21.7198	1	0	0	1	0	1	0	0	0	1	0	0	0	37	1	1	0
48	0	158.8	72.2	28.631	1	0	0	0	0	1	0	0	0	1	0	0	0	61	50	1	0
48	1	166.6	66	23.779	1	0	0	1	0	1	0	0	0	1	0	0	0	79	300	1	0
48	0	160.3	68.9	26.8134	1	0	0	1	0	1	0	1	1	1	0	0	0	56	1	1	0
48	0	160	56.5	22.0703	1	0	0	1	0	1	0	0	0	0	0	0	0	130	100	1	0
48	0	156	48	19.7239	1	0	0	0	0	1	0	0	0	0	1	0	0	86	30	1	0
48	0	156.7	77.2	31.4398	2	0	0	0	0	1	0	0	0	1	0	0	0	54	1	1	0
48	0	161	66.6	25.6935	1	0	0	1	0	1	0	0	0	1	0	0	0	43	1	1	0
48	1	167.7	92	32.7131	2	0	0	0	0	1	0	0	0	1	0	0	0	33	1	1	0
48	1	168.5	57	20.0759	1	0	0	0	0	1	0	0	0	1	0	0	0	122	1	1	0
48	0	159	49	19.3821	1	0	0	1	0	1	1	0	0	1	0	0	0	59	10	1	0
48	1	171.2	84.4	28.7962	1	0	0	0	0	1	0	0	0	1	0	0	0	53	1	1	0
48	1	173	85	28.4005	2	0	0	0	0	1	0	1	0	1	0	0	0	38	1	1	0
48	1	163	70	26.3465	2	0	0	0	0	1	0	0	0	0	0	0	0	97	1	1	0
48	1	167.5	64	22.8113	1	0	0	0	0	1	0	0	1	1	0	0	0	64	1	1	0
48	1	176	90	29.0548	1	0	0	0	0	1	0	0	0	0	1	1	0	172	50	1	0
48	1	170.8	68.9	23.618	2	0	0	1	0	1	0	1	0	1	0	0	0	46	1	1	0
48	1	171.5	70.5	23.9696	1	0	0	1	0	1	0	0	0	1	0	0	0	42	1	1	0
48	1	169	62.1	21.7429	1	0	0	1	0	1	0	0	0	1	0	0	0	55	1	1	0
48	1	168.8	68.9	24.181	1	0	0	1	0	1	0	0	0	1	0	0	0	27	1	1	0
48	1	166.1	80.2	29.0693	2	0	0	0	0	1	0	0	0	1	0	0	0	33	1	1	0
48	0	157.6	43.5	17.5137	2	0	0	1	0	1	0	1	0	1	0	0	0	21	1	1	0
48	1	171.5	78.3	26.6216	1	0	0	1	0	1	0	0	0	1	0	0	0	47	1	1	0
48	1	175.2	72.2	23.5217	2	1	0	1	0	1	1	1	0	0	0	1	0	33	30	1	0
48	0	158	71	28.441	2	0	0	0	0	1	1	0	0	1	0	0	0	124	90	1	0
48	1	172	74	25.0135	2	0	0	1	0	1	0	0	0	0	0	0	0	58	1	1	0
48	1	175	80	26.1224	2	0	0	0	0	1	0	0	0	0	1	1	0	99	15	1	0
48	0	154	60	25.2994	1	0	0	0	0	1	0	0	0	0	0	0	0	90	1	1	0
48	0	158	50	20.0288	2	0	0	0	0	1	0	0	0	0	0	0	0	50	1	1	0
48	1	166	60	21.7738	1	0	0	0	0	1	0	0	0	1	0	0	0	141	50	1	0
48	1	160	50	19.5312	1	0	0	0	0	1	0	0	0	0	0	0	0	80	40	1	0
48	0	158	48	19.2277	1	0	0	0	0	1	0	0	0	0	0	0	0	90	1	1	0
48	1	171	76	25.9909	2	1	0	1	0	1	0	1	0	0	0	0	0	90	50	1	0
48	1	175.9	85.5	27.6334	1	0	0	1	0	0	0	0	0	1	0	0	0	224	120	1	0
48	1	182	78	23.5479	1	0	0	0	0	0	0	0	0	0	0	0	0	82	0	1	0
48	1	175	85	27.7551	1	0	0	0	0	0	0	0	0	0	1	0	0	147	130	1	0
48	0	165	63	23.1405	1	0	0	1	0	0	0	0	0	0	0	0	0	100	50	1	0
48	1	177	80	25.5354	2	0	0	1	0	0	0	0	0	0	0	1	0	67	260	1	0
48	1	171	77	26.3329	1	0	0	0	0	0	0	0	0	0	0	0	0	80	100	1	0
48	0	157	71	28.8044	1	0	0	0	0	0	0	0	0	0	0	1	0	152	100	1	0
48	1	174	71	23.4509	1	0	0	0	0	0	0	0	0	0	0	1	0	123	145	1	0
49	1	173	69.4	23.1882	1	0	0	0	0	1	0	0	0	1	0	0	0	92	1	1	0
49	0	158.1	77.5	31.0054	1	0	0	0	0	1	0	0	0	1	0	0	0	76	1	1	0
49	0	153	52	22.2137	1	0	0	0	0	1	0	0	0	1	0	1	0	93	0	1	0
49	1	173	88	29.4029	1	0	0	0	0	1	0	0	0	1	0	0	0	140	1	1	0
49	1	175.9	73.1	23.6258	1	0	0	1	0	1	0	0	0	1	0	0	0	65	50	1	0
49	1	179.5	76.2	23.6497	1	0	0	0	0	1	0	0	0	0	0	0	0	137	60	1	0
49	0	159.2	40.4	15.9403	1	0	0	1	0	1	0	0	0	1	0	0	0	61	1	1	0
49	1	180	76.1	23.4877	2	0	0	0	0	1	0	0	0	1	0	0	0	61	1	1	0
49	0	158.8	58.3	23.1189	2	0	0	0	0	1	0	0	0	1	0	0	0	26	1	1	0
49	1	169.4	66.6	23.2085	1	0	0	0	0	1	0	0	0	1	0	0	0	30	1	1	0
49	0	163.8	47	17.5174	1	0	0	0	0	1	0	0	0	1	0	0	0	82	1	1	0
49	1	170.4	73.3	25.2444	1	0	0	1	0	1	0	0	0	1	0	0	0	56	1	1	0
49	1	167.2	61.1	21.8559	1	0	0	0	0	1	0	0	0	1	0	0	0	55	1	1	0
49	1	172	73	24.6755	1	0	0	0	0	1	0	0	0	1	0	0	0	136	50	1	0
49	1	178.5	80.1	25.1395	1	0	0	1	0	1	0	1	0	1	0	0	0	51	1	1	0
49	1	170	70	24.2215	1	0	0	0	0	1	1	0	0	0	0	1	1	122	250	1	0
49	1	175	73.5	24	2	0	0	0	0	1	0	0	0	1	0	0	0	83	1	1	0
49	0	171	62	21.2031	1	0	0	0	0	1	0	0	0	1	0	1	0	111	1	1	0
49	0	170	63	21.7993	1	0	0	0	0	0	1	0	0	0	0	0	0	112	60	1	0
49	0	167.4	66.7	23.8021	1	0	0	0	0	0	0	0	0	1	0	0	0	53	1	1	0
49	1	172	66	22.3094	2	0	0	0	0	0	0	0	0	0	0	0	0	106	100	1	0
49	1	173.8	65	21.5186	1	0	0	0	0	0	0	0	0	1	0	0	0	60	1	1	0
49	0	165	58	21.3039	2	0	0	0	0	0	0	0	0	0	0	0	0	165	50	1	0
49	1	172	75	25.3515	3	0	1	1	0	0	0	0	0	0	0	0	0	154	520	1	0
49	1	173	88	29.4029	2	0	0	0	0	0	0	0	0	0	0	1	0	146	195	1	0
49	1	177	90	28.7274	2	0	0	0	0	0	0	0	0	0	0	0	0	170	280	1	0
49	0	148	70	31.9576	2	0	0	0	0	0	0	0	0	0	0	0	0	90	390	1	0
49	1	167	87.35	31.3206	2	1	0	1	0	0	0	0	0	0	0	0	0	77	30	0	0
49	0	153	49	20.9321	2	0	0	0	0	0	0	0	0	0	1	0	0	115	150	1	0
50	1	170.7	64.3	22.067	2	0	0	0	0	1	0	0	0	1	0	0	0	25	1	1	0
50	1	168.5	67	23.598	2	1	0	0	0	1	0	0	0	1	0	0	0	22	1	1	0
50	0	153	48.4	20.6758	1	0	0	0	0	1	0	0	0	1	0	0	0	37	1	1	0
50	0	160	58	22.6562	2	0	0	0	0	1	1	0	0	0	0	0	0	57	50	1	0
50	1	175.8	72.4	23.4261	1	0	0	0	0	1	0	0	0	1	0	0	0	33	1	1	0
50	1	163.8	60	22.3627	1	0	0	1	0	1	0	0	0	1	0	0	0	88	1	1	0
50	1	177.5	67.3	21.3608	1	0	0	1	0	1	1	0	0	0	1	0	0	103	0	0	0
50	1	174.1	74.5	24.5787	1	0	0	1	0	1	0	1	0	1	0	0	0	50	1	1	0
50	1	175.7	78.4	25.3964	2	0	0	0	0	1	0	1	0	1	0	0	0	73	1	1	0
50	1	171.8	68.5	23.2083	2	0	0	0	0	1	0	0	0	1	0	0	0	79	1	1	0
50	1	161.8	69.2	26.4332	1	0	0	0	0	1	0	0	0	1	0	0	0	47	1	1	0
50	1	168	72	25.5102	1	0	0	1	0	1	0	0	0	1	0	0	0	32	1	1	0
50	0	156.7	45.5	18.5299	1	0	0	0	0	1	0	0	0	1	0	0	0	59	1	1	0
50	1	176.6	59.6	19.1102	1	0	0	0	0	1	0	1	1	1	0	0	0	23	1	1	0
50	1	165.1	50.7	18.6	1	0	0	1	0	1	0	0	0	1	0	0	0	37	1	1	0
50	1	177.1	73	23.2748	1	0	0	1	0	1	0	0	0	1	0	0	0	61	1	1	0
50	0	171.2	67.4	22.996	1	0	0	1	0	1	0	0	0	1	0	0	0	42	1	1	0
50	0	155.4	51	21.1187	1	0	0	0	0	1	0	0	0	1	0	0	0	29	1	1	0
50	0	152.1	56.1	24.2496	2	0	0	0	0	1	0	0	0	1	0	0	0	74	1	1	0
50	1	170.4	69	23.7635	1	0	0	1	0	1	0	0	0	1	0	0	0	27	1	1	0
50	0	158	60	24.0346	2	0	0	0	0	1	0	1	0	0	1	1	0	94	35	1	0
50	0	160	53	20.7031	1	0	0	0	0	1	0	0	0	1	0	0	0	126	50	1	0
50	1	165.3	72.2	26.4236	1	0	0	0	0	1	0	0	0	1	0	0	0	56	1	1	0
50	0	159.1	57.5	22.7158	2	0	0	0	0	1	0	0	0	1	0	0	0	136	1	1	0
50	1	182.7	95.4	28.5806	1	0	0	0	0	1	0	1	0	1	0	0	0	177	1	1	0
50	0	159	63	24.9199	2	0	0	0	0	1	1	0	1	1	0	0	0	96	150	1	0
50	1	171.5	68.4	23.2556	2	0	0	0	0	1	0	0	1	0	0	0	0	146	400	1	0
50	1	169	91	31.8616	2	0	0	0	0	1	0	1	0	0	0	0	0	58	10	1	0
50	0	156	58	23.833	2	0	0	0	0	1	0	0	0	0	0	0	0	125	30	1	0
50	1	170	85	29.4118	1	0	0	0	0	1	0	0	1	0	0	0	0	131	100	1	0
50	0	171	74	25.3069	1	0	0	1	0	1	0	0	0	0	0	1	0	125	120	1	0
50	1	170	71	24.5675	1	0	0	0	0	1	0	0	0	0	0	1	0	60	100	1	0
50	1	173.5	75	24.9151	1	0	0	0	0	1	0	0	0	0	0	0	0	37	120	1	0
50	0	164	55	20.4491	1	0	0	0	0	0	0	0	0	0	0	0	0	93	20	1	0
50	1	163	67	25.2174	2	0	0	1	0	0	0	0	0	0	0	1	0	137	440	1	0
50	1	176	116	37.4483	2	0	0	0	0	0	0	0	0	0	0	0	0	195	1130	1	0
50	1	165	63	23.1405	2	0	0	1	0	0	0	0	0	0	0	1	0	171	110	1	0
50	1	171	72	24.623	2	1	0	0	0	0	0	1	0	0	0	1	0	214	330	1	0
50	1	169	69	24.1588	1	0	0	1	0	0	0	0	0	0	0	0	0	108	30	1	0
50	1	164.3	84.1	31.1545	2	0	0	1	0	0	0	0	0	0	0	1	0	64	90	1	0
50	0	156	47	19.313	1	0	0	0	0	0	0	0	0	0	0	0	0	71	135	1	0
50	1	164.7	68.5	25.2524	2	0	0	0	0	0	0	0	1	0	0	1	0	198	220	1	0
50	1	177	77	24.5779	1	0	0	1	0	0	0	0	0	0	0	0	0	182	250	1	0
50	1	172	80	27.0416	1	0	0	0	0	0	0	0	0	0	0	0	0	103	105	1	0
50	1	185.3	82.1	23.9107	1	0	0	1	0	0	0	0	0	0	0	0	0	92	200	1	0
50	0	160	60	23.4375	2	0	0	0	0	0	0	0	0	0	0	1	0	150	330	1	0
50	0	153	56	23.9224	1	0	0	0	0	0	0	0	0	0	0	0	0	120	80	1	0
50	1	168	58	20.5499	1	0	0	0	0	0	0	1	0	0	0	1	0	158	55	1	0
50	1	172	77.3	26.129	2	0	0	0	0	0	0	0	0	0	0	1	0	174	1380	1	0
51	1	169	47.6	16.6661	1	0	0	1	0	1	0	0	0	1	0	0	0	56	1	1	0
51	0	162.1	57.8	21.9969	2	0	0	0	0	1	0	0	0	1	0	0	0	57	1	1	0
51	1	177.1	74.6	23.7849	1	0	0	1	0	1	0	1	0	1	0	0	0	78	1	1	0
51	1	170	76	26.2976	1	0	0	0	0	1	0	0	0	0	0	0	0	64	60	1	0
51	1	182.2	67.2	20.2429	1	0	0	1	0	1	0	0	0	1	0	0	0	55	1	1	0
51	0	158.4	54.4	21.6815	2	0	0	0	0	1	0	0	0	1	0	0	0	111	1	1	0
51	1	183.6	83.8	24.8599	2	1	0	0	0	1	0	1	0	1	0	0	0	72	1	1	0
51	1	178	83.3	26.2909	2	0	0	1	0	1	0	1	0	1	0	0	0	16	1	1	0
51	0	160	40.4	15.7812	1	0	0	0	0	1	0	0	0	1	0	0	0	36	1	1	0
51	1	176.7	73.4	23.5084	1	0	0	0	0	1	0	0	0	1	0	0	0	54	1	1	0
51	1	170	68.3	23.6332	1	0	0	0	0	1	0	0	0	0	0	1	0	66	302	1	0
51	1	174.7	78.7	25.7863	2	1	0	1	0	1	0	1	1	1	0	0	0	231	100	1	0
51	0	159	63	24.9199	1	0	0	0	0	1	0	0	0	0	1	1	0	117	90	1	0
51	1	158	58	23.2335	2	0	0	1	0	1	0	0	0	0	0	0	0	62	0	1	0
51	0	164.4	53.5	19.7948	1	0	0	0	0	1	0	0	0	1	0	0	0	129	50	1	0
51	0	163.6	54.3	20.2877	1	0	0	1	0	1	0	0	0	0	0	0	0	150	100	1	0
51	1	164	59	21.9363	1	0	0	0	0	1	0	0	0	0	0	0	0	37	10	1	0
51	0	164	64.3	23.9069	2	0	0	0	1	1	0	0	0	1	0	0	0	151	20	1	0
51	1	168	63	22.3214	1	0	0	0	0	1	0	0	0	0	0	1	0	153	200	1	0
51	0	155	55	22.8928	2	0	0	0	0	1	0	0	0	0	0	0	1	85	100	1	0
51	1	175	51	16.6531	1	0	0	0	0	1	0	0	0	0	0	1	0	60	50	1	0
51	0	156	71	29.1749	2	0	0	0	0	1	0	0	0	1	0	0	0	85	1	1	0
51	1	173	70	23.3887	1	0	0	0	0	1	1	0	0	0	1	0	1	63	50	1	0
51	1	176	73	23.5666	1	0	0	0	0	1	0	0	0	0	0	0	0	90	50	0	0
51	1	170	75	25.9516	1	0	0	0	0	0	1	0	0	0	0	1	0	146	57	1	0
51	1	170.8	80	27.423	2	0	0	0	0	0	0	0	0	0	0	1	0	173	265	1	0
51	0	142.4	47.9	23.6219	1	0	0	0	0	0	0	0	0	1	0	0	0	63	1	1	0
51	1	159.9	57.5	22.489	2	1	0	1	0	0	0	0	0	1	0	0	0	84	1	1	0
51	1	177.8	90.9	28.7541	1	0	0	0	0	0	0	0	0	1	0	0	0	119	1	1	0
51	0	156.2	47.6	19.5094	1	0	0	0	0	0	0	0	0	1	0	0	0	129	1	1	0
51	1	163	73	27.4756	2	0	0	0	0	0	0	0	0	0	0	0	1	42	1	1	0
51	1	182	83	25.0574	2	0	0	0	0	0	0	0	0	0	0	1	0	253	380	1	0
51	1	181.6	69.4	21.044	1	0	0	0	0	0	0	0	0	0	0	1	0	69	35	1	0
51	1	180.3	88.9	27.347	1	0	0	1	0	0	0	0	0	0	0	1	0	128	510	1	0
51	1	168	64	22.6757	1	0	0	1	0	0	0	0	0	0	1	0	0	82	70	1	0
51	1	161	69	26.6193	1	0	0	0	0	0	0	0	0	0	0	0	0	204	525	1	0
51	0	151	52	22.806	2	0	0	0	0	0	0	0	0	0	0	1	0	113	100	1	0
51	1	175	85	27.7551	1	0	0	0	0	0	0	0	0	0	0	0	0	136	200	0	0
52	0	154	54	22.7694	1	0	0	0	0	1	1	0	0	0	0	0	0	31	1	1	0
52	0	162.6	55	20.8028	1	0	0	1	0	1	0	0	0	1	0	0	0	31	1	1	0
52	1	169.9	79.3	27.4718	1	0	0	0	0	1	0	0	0	1	0	0	0	34	1	1	0
52	1	155.8	49	20.1865	2	0	0	0	0	1	0	0	1	1	0	0	0	123	40	1	0
52	1	164.7	57.3	21.1236	1	0	0	1	0	1	0	0	0	1	0	0	0	57	1	1	0
52	1	172	72.5	24.5065	1	0	0	0	0	1	0	0	0	0	0	0	0	62	25	1	0
52	0	161.6	63.6	24.3542	1	0	0	1	0	1	0	0	0	1	0	0	0	29	1	1	0
52	1	159.9	62.3	24.3664	1	0	0	1	0	1	0	0	0	1	0	0	0	82	1	1	0
52	1	176.2	73.4	23.642	1	0	0	0	0	1	0	0	0	1	0	0	0	61	1	1	0
52	1	180.1	92.5	28.5177	2	1	0	1	0	1	0	0	0	1	0	0	0	81	1	1	0
52	1	163.7	62.4	23.2856	2	0	0	0	0	1	0	0	0	1	0	0	0	30	1	1	0
52	1	179.9	64.9	20.0531	2	0	0	1	0	1	0	0	0	1	0	0	0	78	1	1	0
52	1	172.6	72.1	24.2021	2	0	0	1	0	1	0	0	0	1	0	0	0	61	1	1	0
52	0	165.3	54.8	20.0556	1	0	0	1	0	1	0	0	0	1	0	0	0	72	1	1	0
52	1	177.6	76	24.095	1	0	0	0	0	1	0	0	0	1	0	0	0	20	1	1	0
52	1	166.5	84.4	30.4449	2	0	0	1	0	1	0	0	0	1	0	0	0	40	1	1	0
52	0	147.8	56	25.6353	2	0	0	0	0	1	0	0	0	1	0	0	0	41	1	1	0
52	0	150	62	27.5556	1	0	0	0	0	1	0	0	0	1	0	0	0	75	1	1	0
52	1	169.7	70.3	24.4113	1	0	0	0	0	1	0	0	0	1	0	0	0	69	1	1	0
52	1	172	75	25.3515	1	0	0	1	0	1	0	0	0	0	0	1	1	110	111	1	0
52	1	172	81.7	27.6163	1	0	0	0	0	1	0	0	0	0	0	0	0	112	90	1	0
52	1	162.2	73.9	28.0894	2	0	0	0	0	1	0	0	0	1	0	0	0	29	1	1	0
52	1	176.3	69.9	22.4891	2	0	0	1	0	1	0	0	0	1	0	0	0	53	1	1	0
52	1	171.5	72.6	24.6836	1	0	0	0	0	1	0	1	0	1	0	0	0	53	1	1	0
52	1	159.3	72.3	28.4909	2	0	0	1	0	1	0	1	1	1	0	0	0	46	1	1	0
52	1	171.8	72.4	24.5297	3	0	1	0	0	1	0	1	0	0	0	0	0	57	70	0	0
52	1	165.5	57.3	20.9199	1	0	0	0	0	1	0	0	0	0	0	0	0	121	615	1	0
52	1	171	70	23.939	2	1	0	0	0	1	0	0	0	0	0	0	0	48	1	1	0
52	1	171	72	24.623	1	0	0	0	0	1	0	0	0	0	0	1	0	101	195	1	0
52	1	170	56	19.3772	2	0	0	0	0	1	0	0	0	0	0	0	1	193	100	1	0
52	1	178	93	29.3524	2	0	0	0	0	1	0	0	0	0	0	1	0	158	600	1	0
52	1	178	100	31.5617	1	0	0	1	0	1	0	0	0	0	0	1	0	130	800	1	0
52	1	172	89.4	30.219	1	0	0	0	0	0	0	1	0	1	0	0	0	167	1	1	0
52	1	171	73	24.9649	1	0	0	0	0	0	0	0	0	0	0	1	0	94	0	1	0
52	1	171.9	70.9	23.9935	1	0	0	0	0	0	0	0	0	1	0	0	0	92	1	1	0
52	0	156.5	76	31.0302	1	0	0	0	0	0	0	0	0	0	1	0	0	120	0	1	0
52	0	164.3	67.7	25.0792	1	0	0	1	0	0	0	0	0	1	0	0	0	106	1	1	0
52	1	160.9	81	31.2876	1	0	0	1	0	0	0	1	0	1	0	0	0	109	50	1	0
52	1	170	60	20.7612	2	0	0	0	0	0	0	0	0	0	0	1	0	101	55	1	0
52	0	150.4	71.8	31.7416	2	1	0	0	0	0	0	0	0	1	0	0	0	68	1	1	0
52	0	121	38	25.9545	2	0	0	0	0	0	0	0	1	0	0	1	0	163	20	1	0
52	1	174.2	85	28.0106	1	0	0	0	0	0	0	0	0	1	0	0	0	87	1	1	0
52	0	159	64.3	25.4341	2	0	0	1	0	0	0	0	0	0	0	1	0	61	55	1	0
52	1	172	82.2	27.7853	2	0	0	1	0	0	0	0	0	1	0	0	0	31	1	1	0
52	1	175	81	26.449	2	0	0	0	0	0	0	0	0	0	0	1	0	86	170	1	0
52	1	163	69	25.9701	1	0	0	0	0	0	0	0	0	0	0	1	0	141	145	1	0
52	1	174	75	24.7721	2	0	0	1	0	0	0	0	0	0	0	0	0	61	1	1	0
52	0	157	55	22.3133	1	0	0	0	0	0	0	0	0	1	0	0	0	38	1	1	0
52	1	179	77	24.0317	1	0	0	0	0	0	0	0	0	0	0	1	0	134	150	1	0
52	1	177	75	23.9395	1	0	0	1	0	0	0	1	0	0	0	1	0	122	184	1	0
52	0	165	75.6	27.7686	1	0	0	0	0	0	0	0	0	0	0	1	0	90	80	1	0
52	1	178	82	25.8806	2	0	0	0	0	0	0	0	0	0	0	0	0	120	40	1	0
52	1	165	71	26.079	2	0	0	1	0	0	0	0	0	0	0	1	0	100	120	1	0
52	1	168	59	20.9042	1	0	0	1	0	0	0	0	0	0	0	1	0	194	300	1	0
52	1	178	82	25.8806	1	0	0	0	0	0	0	0	0	0	0	1	0	199	210	1	0
52	0	150	43	19.1111	1	0	0	0	0	0	0	0	0	0	0	0	0	45	1	1	0
53	1	177	80.9	25.8227	2	0	0	1	0	1	0	0	0	1	0	0	0	78	1	1	0
53	1	172.7	64.1	21.4918	1	0	0	0	0	1	0	0	0	1	0	0	0	44	1	1	0
53	1	182	68	20.5289	1	0	0	0	0	1	0	0	0	0	0	0	0	139	200	1	0
53	1	180	89.5	27.6235	1	1	0	0	0	1	0	1	0	1	0	0	0	57	1	1	0
53	1	172	78	26.3656	1	0	0	0	0	1	0	0	0	0	1	1	0	139	80	1	0
53	0	156	44.7	18.3679	1	0	0	0	0	1	0	0	0	1	0	0	0	32	1	1	0
53	1	174.4	74.1	24.3627	2	0	0	0	0	1	0	0	0	1	0	0	0	60	1	1	0
53	1	170.3	68.5	23.619	1	0	0	0	0	1	0	0	0	1	0	0	0	47	1	1	0
53	1	172.7	65.4	21.9277	1	0	0	0	0	1	0	1	0	1	0	0	0	88	1	1	0
53	0	158.8	55.1	21.85	1	0	0	1	0	1	0	0	0	1	0	0	0	54	1	1	0
53	0	162	62	23.6244	2	0	0	1	0	1	0	0	0	0	0	0	0	113	105	1	0
53	0	152.4	44	18.9445	2	0	0	0	0	1	0	0	0	1	0	0	0	86	1	1	0
53	1	182	67.7	20.4384	1	0	0	1	0	1	0	0	0	1	0	0	0	40	1	1	0
53	0	168.5	57	20.0759	1	0	0	0	0	1	0	0	0	0	0	1	0	82	80	1	0
53	1	171	75.8	25.9225	1	0	0	0	0	1	0	0	0	1	0	0	0	51	1	1	0
53	1	160.3	55.3	21.5208	1	0	0	0	0	1	0	0	0	1	0	0	0	52	1	1	0
53	0	149	48	21.6206	2	0	0	0	0	1	0	0	0	0	1	1	0	94	20	1	0
53	1	169	88	30.8112	2	1	0	1	0	1	0	0	0	0	0	1	0	104	100	1	0
53	1	173	87	29.0688	1	0	0	0	0	1	0	0	0	0	0	0	0	95	100	1	0
53	0	151	48	21.0517	1	0	0	0	0	1	0	0	0	0	0	0	0	53	15	1	0
53	1	171	62	21.2031	1	0	0	0	0	1	0	0	0	0	1	0	1	78	1	1	0
53	0	146	53	24.864	2	0	0	0	0	1	0	0	0	0	0	1	0	125	100	1	0
53	0	150	85	37.7778	2	0	0	0	0	0	0	0	0	0	0	0	0	178	240	1	1
53	1	173	73	24.3911	2	0	0	0	0	0	0	0	0	0	0	0	0	67	1	1	1
53	1	172	62	20.9573	2	0	0	0	0	0	0	1	0	0	0	1	0	122	190	1	0
53	1	173	78	26.0617	2	1	0	1	0	0	0	0	0	0	0	1	0	138	310	1	0
53	1	176.9	78.6	25.1169	1	0	0	1	0	0	0	0	0	1	0	0	0	59	1	1	0
53	1	167.3	73.9	26.403	1	0	0	0	0	0	0	0	0	1	0	0	0	106	1	1	0
53	1	163.8	83.2	31.0096	2	0	0	0	0	0	0	1	0	1	0	0	0	75	1	1	0
53	1	172	74	25.0135	2	0	0	0	0	0	0	0	0	0	0	1	0	103	149	1	0
53	1	173.5	91	30.2303	1	0	0	0	0	0	0	0	0	0	0	1	0	187	420	1	0
53	1	176	67	21.6296	1	0	0	0	0	0	0	0	0	0	0	0	0	135	90	1	0
53	1	170	84	29.0657	2	0	0	0	0	0	0	0	0	0	0	0	0	115	50	1	0
53	0	159.5	54.1	21.2655	2	0	0	0	0	0	0	0	0	0	0	1	0	75	40	1	0
53	1	172	72	24.3375	2	0	0	1	0	0	0	0	0	0	1	0	0	154	110	1	0
53	0	149	73	32.8814	1	0	0	0	0	0	0	0	0	0	0	0	0	124	220	1	0
53	1	165	64	23.5078	2	0	0	0	0	0	0	0	0	0	0	1	0	142	150	1	0
53	0	157	54	21.9076	2	0	0	0	0	0	0	0	0	0	0	0	0	100	50	1	0
53	1	162	67	25.5296	2	0	0	0	0	0	0	0	0	0	0	1	0	110	160	1	0
53	1	162	74	28.1969	1	0	0	0	0	0	0	0	0	0	0	1	0	185	270	1	0
54	1	170.3	77.1	26.5843	2	0	0	0	0	1	0	0	0	1	0	0	0	67	1	1	0
54	1	172.1	73	24.6468	1	0	0	1	0	1	0	1	0	1	0	0	0	34	1	1	0
54	0	163.2	81.5	30.5997	1	0	0	0	0	1	0	0	0	1	0	0	0	41	1	1	0
54	1	188	108	30.5568	2	0	0	0	0	1	0	0	0	0	1	1	0	99	100	1	0
54	1	170	75.7	26.1938	2	0	0	1	0	1	0	0	0	1	0	0	0	35	1	1	0
54	1	170	92.8	32.1107	1	0	0	0	0	1	0	0	0	1	0	0	0	50	1	1	0
54	1	176	80	25.8264	2	0	0	0	0	1	0	0	0	1	0	0	0	60	0	1	0
54	0	152	53	22.9398	1	0	0	0	0	1	1	0	0	0	0	0	0	85	50	1	0
54	1	169	86	30.111	2	0	0	1	0	1	0	0	0	0	0	0	0	80	1	1	0
54	1	161.6	60.1	23.014	1	0	0	0	0	1	0	1	0	1	0	0	0	41	1	1	0
54	1	158.4	78.5	31.2867	2	1	0	0	0	1	0	0	0	1	0	0	0	26	1	1	0
54	1	169.7	82.8	28.7519	2	0	0	0	0	1	0	1	0	1	0	0	0	60	1	1	0
54	1	169.7	77.9	27.0504	2	0	0	0	0	1	0	0	0	1	0	0	0	43	1	1	0
54	0	156.1	45.6	18.7137	1	0	0	1	0	1	0	0	0	1	0	0	0	59	1	1	0
54	1	177.5	76.75	24.3602	1	0	0	1	0	1	0	0	0	0	1	0	0	75	105	1	0
54	1	170	74.5	25.7785	2	0	0	0	0	1	0	1	0	0	0	0	0	68	140	1	0
54	1	167	73	26.1752	2	0	0	1	0	1	0	0	0	1	0	0	0	100	1	1	0
54	1	176	84	27.1178	2	1	0	0	0	1	1	0	0	0	0	0	0	72	40	1	0
54	0	159	59	23.3377	1	0	0	0	0	0	0	0	0	0	0	1	0	129	52	1	0
54	0	160	72	28.125	2	0	0	0	0	0	0	0	0	0	0	1	0	111	290	1	0
54	1	162	70	26.6728	3	0	0	1	0	0	0	0	0	0	0	1	0	150	575	1	0
54	1	164.2	79.9	29.6347	2	0	0	0	0	0	0	0	0	1	0	0	0	93	1	1	0
54	1	165	65	23.8751	2	0	0	0	0	0	0	0	0	0	0	0	0	87	1	1	0
54	1	168	63	22.3214	1	0	0	0	0	0	0	0	1	1	0	0	0	187	380	1	0
54	0	158	74	29.6427	2	0	0	0	0	0	0	1	1	0	0	0	0	187	920	1	0
54	1	173	60.1	20.0809	2	0	0	1	0	0	0	0	0	0	0	0	0	191	150	1	0
54	0	164.5	61.3	22.6532	1	0	0	0	0	0	0	1	0	1	0	0	0	59	1	1	0
54	0	164.7	61.9	22.8194	1	0	0	0	0	0	0	0	0	1	0	0	0	45	1	1	0
54	1	165	73	26.8136	2	1	0	1	0	0	0	0	0	1	0	0	0	44	1	1	0
54	1	163	79	29.7339	2	1	0	0	0	0	0	0	0	0	0	1	0	127	671	1	0
54	1	179.7	76.2	23.5971	2	0	0	1	0	0	0	1	0	1	0	0	0	72	1	1	0
54	1	167	55	19.721	2	0	0	0	0	0	0	0	0	0	0	0	0	68	50	1	0
54	1	167.6	74	26.3441	2	1	0	0	0	0	0	0	0	1	0	0	0	38	1	1	0
54	1	168	73.5	26.0417	3	0	1	0	0	0	0	0	0	0	0	1	0	223	1700	1	0
54	1	173	88.85	29.6869	2	0	0	0	0	0	0	1	0	0	0	0	0	177	280	1	0
54	1	166	48	17.4191	1	0	0	0	0	0	0	0	0	0	0	1	0	130	110	1	0
54	1	176	78	25.1808	2	0	0	0	0	0	0	0	0	0	0	0	0	88	20	1	0
54	1	171	96	32.8306	3	0	0	1	0	0	0	0	0	0	0	0	0	178	50	1	0
54	0	148.3	48	21.8252	2	0	0	0	0	0	0	0	0	0	0	0	0	84	110	1	0
54	0	162.6	58.3	22.051	1	1	0	0	1	0	0	0	0	0	0	0	0	66	80	1	0
54	0	156	46	18.902	2	1	0	0	0	0	0	1	0	0	0	0	0	45	1	1	0
55	1	163.8	67.5	25.158	1	0	0	1	0	1	0	0	0	1	0	0	0	36	1	1	0
55	1	172	73.1	24.7093	1	0	0	0	0	1	0	0	0	1	0	0	0	64	1	1	0
55	1	179	71.1	22.1903	1	0	0	1	0	1	0	0	0	1	0	0	0	110	1	1	0
55	0	154	35	14.758	2	0	0	0	0	1	0	0	0	0	0	0	0	119	95	1	0
55	1	167.2	78.7	28.1515	2	0	0	0	0	1	0	0	0	1	0	0	0	55	1	1	0
55	1	162	67.9	25.8726	1	0	0	0	0	1	0	0	0	1	0	0	0	46	1	1	0
55	1	169.4	92	32.0598	2	0	0	0	0	1	0	1	1	1	0	0	0	73	1	1	0
55	1	170.1	68.3	23.6054	2	0	0	0	0	1	0	0	0	1	0	0	0	24	1	1	0
55	1	164	74	27.5134	1	0	0	0	0	1	0	0	0	0	0	0	0	200	460	1	0
55	1	168	60.6	21.4711	1	0	0	0	0	1	0	0	0	1	0	0	0	24	1	1	0
55	1	160.8	58.6	22.6634	1	0	0	0	0	1	0	0	0	1	0	0	0	54	1	1	0
55	0	161.6	51.2	19.6059	1	0	0	0	0	1	0	0	0	1	0	0	0	41	1	1	0
55	1	166.1	52.4	18.9929	1	0	0	0	0	1	0	0	0	1	0	0	0	38	1	1	0
55	1	171.9	76.4	25.8548	2	0	0	0	0	1	0	0	0	1	0	0	0	38	1	1	0
55	1	173	80	26.7299	1	0	0	0	0	1	0	0	0	0	0	0	0	63	50	1	0
55	0	163.1	62.3	23.4196	1	0	0	0	0	1	0	0	0	1	0	0	0	19	1	1	0
55	0	170	80	27.6817	2	0	0	0	0	1	0	0	0	1	0	0	0	39	1	1	0
55	0	158.7	55	21.8378	1	0	0	0	0	1	0	0	0	1	0	0	0	33	1	1	0
55	1	173	83	27.7323	3	0	1	0	0	1	0	0	0	0	0	1	0	147	120	1	0
55	1	172.9	70.7	23.6499	2	0	0	0	0	1	0	0	0	1	0	0	0	90	1	1	0
55	1	165	72	26.4463	2	0	0	1	0	1	0	0	0	1	0	0	0	102	50	0	0
55	0	155.5	37.5	15.5085	2	0	0	0	0	1	0	0	0	0	0	0	0	145	250	1	0
55	1	173	76	25.3934	1	0	0	0	0	1	0	0	0	0	0	1	0	67	210	1	0
55	1	180	70	21.6049	1	0	0	0	0	1	0	0	0	0	0	0	0	64	1	1	0
55	0	160	62	24.2187	2	0	0	0	0	1	0	0	0	0	0	0	0	72	1	1	0
55	1	176	67	21.6296	2	0	0	0	0	1	0	0	0	0	0	0	0	91	50	1	0
55	1	166	72	26.1286	1	0	0	0	0	1	0	0	0	0	0	1	0	77	180	1	0
55	1	176	82	26.4721	2	0	0	0	0	1	0	0	0	0	1	0	0	96	150	1	0
55	1	164	78	29.0006	2	0	0	1	0	0	0	0	0	0	0	0	0	112	50	1	0
55	1	161.3	68	26.1361	2	0	0	0	0	0	0	0	0	1	0	0	0	48	1	1	0
55	1	167.5	76.9	27.4092	2	1	0	0	0	0	0	0	1	1	0	0	0	55	1	1	0
55	1	170.2	79.7	27.5131	1	0	0	0	0	0	0	0	0	1	0	0	0	106	1	1	0
55	1	163.5	65.2	24.39	2	0	0	0	0	0	0	0	0	1	0	0	0	155	1	1	0
55	1	175	75	24.4898	2	0	0	0	0	0	0	0	0	0	0	0	0	178	1200	1	0
55	1	173.6	75.2	24.9527	1	0	0	1	0	0	0	0	0	1	0	0	0	31	1	1	0
55	1	166.7	72.4	26.0536	2	0	0	0	0	0	0	0	0	1	0	0	0	59	1	1	0
55	1	164.3	75.2	27.8575	2	0	0	0	0	0	0	0	0	1	0	0	0	67	1	1	0
55	0	166	52	18.8707	2	0	0	0	0	0	0	0	0	0	0	0	0	133	380	1	0
55	1	162	60	22.8624	1	0	0	0	0	0	0	0	0	0	0	1	0	97	57	1	0
55	1	177	105	33.5153	2	0	0	0	0	0	0	0	0	0	0	1	0	165	560	1	0
55	1	173.4	76.4	25.4094	1	0	0	0	0	0	0	1	1	1	0	0	0	117	1	1	0
55	1	178	74	23.3556	1	0	0	0	0	0	0	0	0	0	0	1	0	175	530	1	0
55	1	169	56	19.6072	1	0	0	0	0	0	0	0	0	0	0	0	0	116	80	1	0
55	1	172.4	77.2	25.9742	2	0	0	0	0	0	0	0	0	0	0	0	0	171	120	1	0
55	1	170	66	22.8374	1	0	0	0	0	0	0	0	1	0	0	0	0	135	150	1	0
55	1	170	80	27.6817	1	0	0	1	0	0	0	0	0	0	0	0	0	53	90	1	0
55	1	166	67	24.3141	1	0	0	0	0	0	0	0	0	0	0	0	0	164	295	1	0
55	0	158	61	24.4352	2	0	0	0	0	0	0	0	1	0	0	0	0	180	200	1	0
56	1	164.6	64.5	23.8067	1	0	0	0	0	1	0	0	0	1	0	0	0	77	1	1	0
56	1	166.9	76.9	27.6066	1	0	0	1	0	1	0	1	0	1	0	0	0	50	1	1	0
56	1	160.7	60.2	23.3112	2	1	0	0	0	1	0	0	0	1	0	0	0	28	1	1	0
56	1	174.6	83.1	27.2592	2	0	0	0	0	1	0	0	0	1	0	0	0	100	1	1	0
56	1	164.7	64.5	23.7778	1	0	0	0	0	1	0	0	0	1	0	0	0	111	1	1	0
56	1	152.1	94.4	40.805	2	1	0	1	0	1	0	0	0	1	0	0	0	54	1	1	0
56	1	165.7	73	26.5875	1	0	0	1	0	1	0	0	0	1	0	0	0	102	1	1	0
56	1	173.8	77.4	25.6237	1	0	0	0	0	1	0	0	0	1	0	0	0	72	1	1	0
56	1	175.9	68.1	22.0098	2	0	0	0	0	1	0	0	0	1	0	0	0	63	1	1	0
56	1	171.8	65.7	22.2597	1	0	0	1	0	1	0	0	0	1	0	0	0	70	1	1	0
56	0	150	36	16	1	0	0	0	0	1	0	0	1	1	0	0	0	28	1	1	0
56	0	154.4	49.6	20.8059	1	0	0	0	1	1	0	0	0	1	0	0	0	38	1	0	0
56	0	154.4	49.6	20.8059	1	0	0	0	0	1	0	1	0	1	0	0	0	38	1	0	0
56	1	163.8	80	29.8169	1	0	0	1	0	1	0	0	0	1	0	0	0	65	1	1	0
56	1	168.5	59.8	21.0621	1	0	0	0	0	1	0	0	0	1	0	0	0	43	1	1	0
56	1	163.8	66.4	24.748	1	0	0	0	0	1	0	0	0	1	0	0	0	37	1	1	0
56	1	170	80	27.6817	2	0	0	0	0	1	1	0	0	0	0	0	0	65	1	1	0
56	0	137.2	52.2	27.7308	2	1	0	0	0	1	0	0	0	1	0	0	0	78	50	1	0
56	1	170	63	21.7993	2	0	0	0	0	1	0	0	0	0	1	0	0	94	30	1	0
56	0	153.5	64.1	27.2045	2	0	0	1	0	1	0	1	0	0	0	0	0	81	50	1	0
56	0	159	58	22.9421	1	0	0	0	0	1	0	0	0	0	0	0	0	78	1	1	0
56	1	165	67	24.6097	2	0	0	1	0	1	0	0	0	0	0	0	1	71	190	1	0
56	1	171	76	25.9909	1	0	0	1	0	1	0	1	0	0	0	0	0	85	30	1	0
56	0	161.3	55.3	21.2548	2	1	0	0	0	0	0	0	0	0	0	1	0	191	809	1	0
56	1	171.6	79	26.8283	2	0	0	0	0	0	0	0	0	1	0	0	0	112	1	1	0
56	1	158.9	57.8	22.8918	1	0	0	0	0	0	0	0	0	1	0	0	0	39	1	1	0
56	1	176	69.6	22.469	1	0	0	0	0	0	0	0	0	0	0	0	0	55	30	1	0
56	0	161.3	53.4	20.5245	1	0	0	0	0	0	0	0	0	1	0	0	0	79	1	1	0
56	1	162.4	71	26.9207	2	1	0	1	0	0	0	0	0	1	0	0	0	172	1	1	0
56	1	177	83	26.493	2	0	0	0	0	0	0	0	0	0	0	1	0	116	20	1	0
56	1	170.9	71	24.3094	2	0	0	0	0	0	0	0	0	1	0	0	0	39	1	1	0
56	1	173	79	26.3958	2	0	0	0	0	0	0	1	0	0	0	1	0	118	430	1	0
56	0	172	73	24.6755	2	0	0	0	0	0	0	0	0	0	0	1	0	107	225	1	0
56	1	173.2	60.7	20.2345	1	0	0	0	0	0	0	0	0	1	0	0	0	122	1	1	0
56	0	157.8	54.9	22.0474	2	0	0	0	0	0	0	0	0	1	0	0	0	21	1	1	0
56	1	171.3	100.7	34.3174	2	0	0	0	0	0	0	0	0	1	0	0	0	69	1	1	0
56	0	157.8	66.8	26.8264	1	0	0	0	0	0	0	0	0	1	0	0	0	52	1	1	0
56	1	179	79	24.6559	2	0	0	0	0	0	0	0	1	0	0	1	0	179	385	1	0
56	1	167	57	20.4382	2	0	0	0	0	0	0	0	0	0	0	1	0	194	820	1	0
56	0	150.5	49.5	21.8541	1	0	0	0	0	0	0	0	0	0	0	0	0	145	150	1	0
56	1	172	69	23.3234	1	0	0	0	0	0	0	0	0	0	0	0	0	100	60	1	0
56	1	171	63	21.5451	2	0	0	1	0	0	0	0	0	0	0	1	0	65	50	1	0
56	1	178	82	25.8806	2	1	0	0	0	0	0	0	1	0	0	1	0	262	1250	1	0
56	1	172	58	19.6052	2	0	0	0	0	0	0	1	0	0	0	1	0	72	140	1	0
56	1	179.6	76.3	23.6544	1	0	0	1	0	0	1	0	0	0	0	1	0	126	120	1	0
56	1	179.4	85.5	26.5657	2	0	0	1	0	0	0	0	0	0	0	0	0	126	165	1	0
56	1	163.6	72.6	27.125	3	0	1	0	0	0	0	0	0	0	0	0	0	80	140	1	0
56	0	154.5	58.4	24.4656	1	0	0	0	0	0	0	0	0	0	0	1	0	129	600	1	0
56	1	178	93.9	29.6364	2	1	0	1	0	0	0	0	0	0	0	1	0	198	685	1	0
56	1	177	82	26.1738	1	0	0	0	0	0	0	0	0	0	0	0	0	169	150	1	0
56	1	157	58	23.5304	2	0	0	1	0	0	0	0	0	0	0	0	0	149	100	1	0
57	1	166	64.6	23.4432	2	0	0	1	0	1	0	1	0	1	0	0	0	68	1	1	0
57	1	163	49.8	18.7436	2	0	0	0	0	1	0	0	0	1	0	0	0	24	1	1	0
57	1	173.9	67.1	22.1883	1	0	0	0	0	1	0	0	0	1	0	0	0	55	1	1	0
57	1	179.4	92.2	28.6475	2	0	0	0	0	1	0	0	0	1	0	0	0	39	1	1	0
57	1	183	90	26.8745	2	0	0	0	0	1	0	0	0	0	1	0	0	79	10	1	0
57	0	151.5	62.6	27.274	2	1	0	0	0	1	0	0	0	0	1	0	0	99	10	1	0
57	1	161.9	82.2	31.3601	1	0	0	0	0	1	0	0	0	1	0	0	0	103	1	1	0
57	0	162.3	50	18.9816	1	0	0	0	0	1	0	0	0	1	0	0	0	56	1	1	0
57	0	157	43	17.4449	1	0	0	0	0	1	0	0	0	0	0	0	0	56	5	1	0
57	1	172.7	65.5	21.9612	2	1	0	1	0	1	0	0	0	1	0	0	0	52	1	1	0
57	0	164	67	24.9108	2	0	0	0	0	1	0	0	0	0	0	0	0	69	50	1	0
57	1	166	70	25.4028	1	1	0	0	0	1	0	0	0	0	0	1	1	266	20	1	0
57	0	153	52	22.2137	1	0	0	0	0	1	0	0	0	1	0	0	0	27	1	1	0
57	0	156.4	65.4	26.7365	2	0	0	0	0	1	0	0	0	1	0	0	0	48	1	1	0
57	1	167.3	64.1	22.9016	1	0	0	0	0	1	0	1	0	1	0	0	0	32	1	1	0
57	1	167.4	70.3	25.0868	2	0	0	1	0	1	0	0	0	1	0	0	0	53	1	1	0
57	1	171.5	63.6	21.6236	1	0	0	0	0	1	0	0	0	0	0	1	0	98	50	1	0
57	1	168	60.9	21.5774	2	1	0	0	0	1	0	0	0	0	0	1	0	47	10	1	0
57	1	175	66	21.551	3	0	1	0	0	0	0	0	0	0	0	1	0	94	30	0	0
57	1	172.1	67.9	22.9249	1	0	0	1	0	0	0	0	0	1	0	0	0	61	1	1	0
57	1	171.9	79.3	26.8362	2	1	0	1	0	0	0	1	0	1	0	0	0	125	80	1	0
57	0	155.3	43.6	18.0777	1	0	0	0	0	0	0	0	0	1	0	0	0	93	1	1	0
57	1	164.4	68.8	25.4557	2	0	0	0	0	0	0	1	0	1	0	0	0	79	50	1	0
57	1	175	75	24.4898	2	0	0	0	0	0	0	0	0	1	0	1	0	281	90	1	0
57	1	166.8	59.3	21.3139	2	1	0	0	0	0	0	0	1	1	0	0	0	74	1	1	0
57	1	171	105	35.9085	2	0	0	0	0	0	0	0	0	0	0	0	0	60	100	1	0
57	1	169.7	71.8	24.9322	2	0	0	0	0	0	0	0	0	1	0	0	0	52	1	1	0
57	0	155	49	20.3954	2	0	0	1	0	0	0	0	1	0	0	1	0	100	60	1	0
57	1	169	74	25.9095	2	0	0	0	0	0	0	0	0	0	0	1	0	74	10	1	0
57	1	167.5	71.1	25.3419	2	0	0	0	0	0	0	0	0	0	0	1	0	212	470	1	0
57	1	180	74	22.8395	2	0	0	0	0	0	0	0	0	0	0	1	0	94	500	1	0
57	1	175.5	84.6	27.4673	2	1	0	0	0	0	0	0	1	1	0	0	0	79	1	1	0
57	1	178.1	105.6	33.2917	2	0	0	1	0	0	0	0	0	1	0	0	0	28	1	1	0
57	0	154.5	53.8	22.5385	2	0	0	0	0	0	0	0	0	1	0	0	0	32	1	1	0
57	1	169.3	78.9	27.5273	1	0	0	0	0	0	0	0	0	1	0	0	0	63	1	1	0
57	1	165	54	19.8347	2	0	0	0	0	0	0	0	0	0	0	1	0	156	490	1	0
57	1	164	69.6	25.8775	1	0	0	0	0	0	0	0	0	0	0	1	0	97	110	1	0
57	1	175	88	28.7347	1	0	0	0	0	0	0	0	0	0	0	0	0	117	110	1	0
57	1	176.5	85	27.2853	2	0	0	0	0	0	0	0	0	0	0	0	0	174	160	1	0
57	1	164	72	26.7698	2	0	0	0	0	0	0	0	0	0	0	0	0	100	100	1	0
57	1	171	82	28.0428	1	0	0	0	0	0	0	0	0	0	0	0	0	167	500	1	0
57	1	170	58	20.0692	2	0	0	1	0	0	0	0	0	0	0	1	0	90	160	1	0
57	1	171	75	25.6489	1	0	0	1	0	0	0	0	1	0	0	1	0	120	410	1	0
57	1	165	62.4	22.9201	1	0	0	0	0	0	0	0	0	0	0	1	0	286	430	1	0
57	1	178	83	26.1962	2	1	0	1	0	0	0	1	0	0	0	1	0	93	220	1	0
58	1	170.3	95.6	32.9631	2	0	0	1	0	1	0	1	0	1	0	0	0	75	1	1	0
58	1	161	69	26.6193	1	0	0	0	0	1	0	0	0	0	0	1	0	43	100	1	0
58	1	170.3	95.6	32.9631	2	0	0	1	0	1	0	1	0	1	0	0	0	75	1	1	0
58	1	178.3	95.1	29.9142	2	1	0	0	0	1	0	0	0	1	0	0	0	48	1	1	0
58	1	171.3	73	24.8776	1	0	0	1	0	1	0	1	0	1	0	0	0	68	1	1	0
58	0	153.2	50	21.3036	1	0	0	0	0	1	0	0	0	1	0	0	0	62	1	1	0
58	1	160	59	23.0469	2	0	0	0	0	1	0	0	0	0	0	0	0	67	50	1	0
58	1	159.2	62.7	24.739	1	0	0	0	0	1	0	0	0	0	0	0	0	127	300	1	0
58	1	175.4	102.8	33.4144	1	0	0	0	0	1	0	1	0	1	0	0	0	53	1	1	0
58	1	159	73	28.8754	2	0	0	0	0	1	0	0	0	0	0	0	0	65	1	1	0
58	1	181	84	25.6402	2	0	0	0	0	1	1	0	0	1	0	0	0	75	20	1	0
58	1	172	58	19.6052	1	0	0	0	0	1	0	0	0	1	0	0	0	78	60	1	0
58	0	175	65	21.2245	1	0	0	0	0	1	0	1	0	0	0	0	0	60	50	1	0
58	1	175	78.5	25.6327	1	0	0	0	0	1	0	0	0	0	0	0	0	100	100	1	0
58	1	175	68	22.2041	2	0	0	0	0	1	0	0	0	0	0	0	0	80	1	1	0
58	1	165	59	21.6713	1	0	0	0	0	1	0	1	0	0	0	0	0	80	100	0	0
58	0	157	56	22.719	1	0	0	0	0	1	0	0	0	0	0	0	0	40	1	1	0
58	1	158.5	73.4	29.2171	1	0	0	1	0	0	0	0	0	1	0	0	0	92	1	1	0
58	1	169	78	27.31	2	0	0	0	0	0	0	0	0	0	0	0	0	256	560	1	0
58	1	177.1	83.4	26.5906	2	0	0	0	0	0	0	0	0	1	0	0	0	95	1	1	0
58	1	170	86.75	30.0173	2	0	0	1	0	0	0	0	1	0	0	0	0	252	660	1	0
58	1	174	87.8	28.9999	2	1	0	0	0	0	0	0	0	0	0	1	0	129	360	1	0
58	0	151.3	45.5	19.8762	1	0	0	0	0	0	0	0	0	1	0	0	0	41	1	1	0
58	0	148	60	27.3923	2	1	0	0	0	0	0	0	0	0	0	1	0	131	110	1	0
58	1	160	60	23.4375	1	0	0	0	0	0	0	0	0	0	0	0	0	137	80	1	0
58	1	168.7	68.8	24.1745	1	0	0	1	0	0	0	0	1	0	0	0	0	101	50	1	0
58	1	167	68	24.3824	1	0	0	0	0	0	0	0	0	0	0	0	0	95	40	1	0
58	1	164	61	22.68	2	0	0	0	0	0	0	0	0	0	0	0	0	145	30	1	0
58	0	158	55.1	22.0718	2	1	0	0	0	0	0	0	0	1	0	0	0	65	1	1	0
58	1	165.3	68.7	25.1426	2	0	0	0	0	0	0	0	0	1	0	0	0	43	1	1	0
58	1	172	71	23.9995	2	0	0	0	0	0	0	0	0	0	0	1	0	111	180	1	0
58	1	175	97	31.6735	2	0	0	1	0	0	0	0	0	0	0	1	0	116	270	1	0
58	1	176	73	23.5666	2	0	0	1	0	0	0	0	0	0	0	0	0	90	50	1	0
58	1	173.1	85.7	28.6014	2	0	0	1	0	0	0	0	0	1	0	0	0	131	100	1	0
58	1	158	66	26.4381	2	1	0	0	0	0	1	1	0	0	0	1	0	286	678	1	0
58	1	170	73	25.2595	2	0	0	0	0	0	0	0	0	0	0	1	0	118	405	1	0
58	1	180	88	27.1605	1	0	0	0	0	0	0	0	0	0	0	1	0	140	380	1	0
58	1	174	78	25.763	2	1	0	0	0	0	0	0	1	0	0	1	0	330	1300	1	0
58	1	168.2	76	26.8634	2	0	0	1	0	0	0	0	0	0	0	1	0	72	190	1	0
58	1	174.8	80.6	26.3786	2	0	0	0	0	0	0	0	0	0	0	0	0	69	10	1	0
58	1	168	87	30.8248	2	1	0	0	0	0	1	0	0	0	0	0	0	115	20	1	0
58	1	169	90	31.5115	2	0	0	0	0	0	0	0	0	0	0	1	0	140	210	0	0
58	1	176.4	109.8	35.2862	3	1	0	0	0	0	0	0	0	0	0	1	0	136	620	1	0
58	1	169	65	22.7583	1	0	0	1	0	0	0	0	1	0	0	0	0	207	250	1	0
58	1	165	64	23.5078	1	0	0	0	0	0	0	0	0	0	0	1	0	104	120	1	0
58	1	166	61	22.1367	2	1	0	1	0	0	0	0	0	0	0	0	0	110	1	1	0
58	1	169	81	28.3604	2	0	0	0	0	0	0	0	0	1	0	0	0	227	640	1	0
58	1	166	75	27.2173	1	0	0	0	0	0	0	0	0	0	0	1	0	94	210	1	0
58	1	171	57	19.4932	1	0	0	0	0	0	0	0	0	0	0	0	0	105	1	1	0
58	1	176	77	24.858	1	0	0	0	0	0	0	1	0	0	0	0	0	60	160	1	0
58	1	155	60	24.974	2	0	0	0	0	0	0	0	0	0	0	1	0	210	720	1	0
58	1	175	79	25.7959	2	0	0	0	0	0	1	0	0	0	0	1	0	268	950	1	0
59	1	172.3	74.5	25.0949	2	0	0	0	0	1	0	0	0	1	0	0	0	101	1	1	0
59	1	160	68.2	26.6406	2	0	0	0	0	1	0	0	0	0	0	1	0	212	40	1	0
59	0	156	60	24.6548	2	0	0	0	0	1	0	0	0	1	0	0	0	44	1	1	0
59	1	168.9	66	23.1358	2	0	0	0	0	1	0	0	0	1	0	0	0	63	1	1	0
59	1	169.6	81.4	28.2991	2	0	0	0	0	1	0	1	1	1	0	0	0	51	1	1	0
59	0	149.5	44.7	19.9998	1	0	0	0	0	1	0	0	0	1	0	0	0	85	1	1	0
59	1	174	88	29.0659	1	0	0	1	0	1	0	0	0	0	0	0	0	115	140	1	0
59	1	160.5	60.8	23.6023	2	0	0	0	0	1	0	1	0	1	0	0	0	24	1	1	0
59	0	155.9	65	26.7437	2	0	0	0	0	1	0	0	0	1	0	0	0	100	1	1	0
59	1	180.4	81.5	25.0429	1	0	0	1	0	1	0	0	0	1	0	0	0	31	1	1	0
59	1	157.4	59.7	24.0971	1	0	0	0	0	1	0	0	0	1	0	0	0	32	1	1	0
59	0	149	63.2	28.4672	2	0	0	0	0	1	0	1	0	1	0	0	0	60	1	1	0
59	0	155	53	22.0604	1	0	0	0	0	1	0	0	1	0	0	0	1	82	150	1	0
59	1	171	70.9	24.2468	2	0	0	1	0	1	0	0	0	0	0	0	0	99	10	0	0
59	1	158	68	27.2392	2	0	0	0	0	1	0	0	1	0	0	0	0	134	96	1	0
59	1	163	45	16.937	1	0	0	1	0	1	0	1	0	0	1	1	0	130	50	1	0
59	1	165	73	26.8136	2	0	0	0	0	1	0	0	0	0	1	0	0	94	100	1	0
59	1	158	64	25.6369	1	0	0	0	0	1	0	0	0	0	0	0	0	137	100	1	0
59	1	168	67.5	23.9158	2	1	0	1	0	1	0	0	0	0	1	0	0	106	1	1	0
59	1	169	78	27.31	2	0	0	0	0	0	0	0	1	0	0	1	0	208	960	1	1
59	0	155	53	22.0604	1	0	0	1	0	0	0	0	1	0	0	1	0	151	1095	1	1
59	1	165	70.9	26.0422	2	0	0	1	0	0	0	0	0	0	0	0	0	129	60	1	1
59	1	166	56	20.3223	1	0	0	0	0	0	0	0	0	0	0	0	1	88	10	1	0
59	1	169.1	94.8	33.1529	2	0	0	0	0	0	0	0	1	1	0	0	0	366	1	1	0
59	1	171	64	21.8871	2	0	0	0	0	0	1	0	0	0	0	0	0	135	60	1	0
59	1	171	64	21.8871	2	0	0	0	0	0	0	0	0	0	0	0	0	135	60	1	0
59	1	177	88	28.089	2	0	0	0	0	0	0	0	0	1	0	0	0	87	10	1	0
59	0	160	58	22.6562	1	0	0	0	0	0	0	0	0	0	0	0	0	233	170	1	0
59	1	149	54	24.3232	1	0	0	0	0	0	0	0	0	0	0	0	0	101	80	1	0
59	1	174	75	24.7721	1	0	0	0	0	0	0	0	0	1	0	0	0	157	80	1	0
59	1	176.2	85.1	27.4106	2	0	0	0	0	0	0	0	0	1	0	0	0	40	1	1	0
59	0	159	49	19.3821	2	0	0	0	1	0	0	0	0	0	0	1	0	64	20	1	0
59	1	172.6	79.2	26.5854	2	0	0	0	0	0	0	0	0	1	0	0	0	78	1	1	0
59	1	185.2	112	32.654	2	0	0	0	0	0	0	0	0	1	0	0	0	51	1	1	0
59	1	163	65	24.4646	1	0	0	0	0	0	0	0	0	0	0	0	0	55	15	1	0
59	1	170	75.5	26.1246	1	0	0	0	0	0	0	0	0	1	0	0	0	52	1	1	0
59	1	180.7	98.9	30.2887	1	0	0	0	0	0	0	0	0	1	0	0	0	94	1	1	0
59	1	169.7	77.8	27.0157	1	0	0	0	0	0	0	0	0	0	0	0	0	269	200	1	0
59	1	164	75	27.8852	3	0	1	1	0	0	0	0	0	0	0	1	0	127	150	1	0
59	1	166	67	24.3141	2	0	0	0	0	0	0	1	0	0	0	1	0	56	50	1	0
59	1	162.5	83.7	31.697	1	0	0	0	0	0	0	0	0	1	0	0	0	111	1	1	0
59	0	151	52	22.806	1	0	0	0	0	0	0	0	0	0	0	1	0	70	110	1	0
59	1	169.4	75.2	26.2054	2	1	0	1	0	0	0	0	0	1	0	0	0	27	1	1	0
59	1	168	73	25.8645	1	0	0	0	0	0	0	0	0	0	0	1	0	113	310	1	0
59	0	156.9	53	21.5293	1	0	0	0	0	0	0	0	0	1	0	0	0	41	1	1	0
59	1	165	72	26.4463	2	0	0	0	0	0	0	0	0	0	0	1	0	76	120	1	0
59	1	159.6	62	24.3403	2	0	0	0	0	0	0	0	0	1	0	0	0	44	1	1	0
59	1	161.2	64.5	24.8216	1	0	0	1	0	0	0	0	0	1	0	0	0	92	1	1	0
59	1	180.1	71.4	22.0126	1	0	0	0	0	0	0	0	0	1	0	0	0	71	1	1	0
59	0	153.1	43.7	18.6437	2	0	0	0	0	0	0	0	0	1	0	0	0	40	1	1	0
59	0	165	45	16.5289	1	0	0	0	0	0	0	0	0	0	0	0	0	87	50	1	0
59	1	171	78	26.6749	2	0	0	0	0	0	1	1	0	0	0	1	0	150	280	1	0
59	1	170	92.7	32.0761	2	1	0	0	0	0	0	0	0	1	0	0	0	46	1	1	0
59	0	147.4	53.3	24.532	1	0	0	0	0	0	0	1	0	1	0	0	0	58	1	1	0
59	1	182.2	83	25.0024	1	0	0	0	0	0	0	1	0	1	0	0	0	41	1	1	0
59	1	160.9	67	25.8799	1	0	0	0	0	0	0	1	0	1	0	0	0	41	1	1	0
59	1	169	68	23.8087	3	0	0	0	0	0	0	0	0	0	0	1	0	92	500	1	0
59	1	169	63	22.0581	2	0	0	0	0	0	0	0	0	0	0	1	0	122	270	1	0
59	0	156.4	48.4	19.7866	1	0	0	0	0	0	0	1	1	0	0	0	0	97	70	1	0
59	1	160	71	27.7344	2	0	0	0	0	0	0	0	0	0	0	1	0	128	105	1	0
59	1	171	71	24.281	2	0	0	0	0	0	0	0	0	0	0	1	0	123	150	1	0
59	0	155.5	60	24.8136	2	1	0	0	0	0	0	0	0	0	0	1	0	93	115	1	0
59	1	171	81.5	27.8718	2	1	0	0	0	0	0	0	0	0	0	0	0	170	50	1	0
59	0	159	63	24.9199	1	0	0	0	0	0	0	0	0	0	0	1	0	73	210	1	0
59	0	161	54	20.8325	1	0	0	0	0	0	0	0	0	0	0	1	0	173	635	1	0
59	1	163	77	28.9811	2	0	0	0	0	0	0	0	0	0	0	0	0	184	440	1	0
59	1	171	74	25.3069	2	0	0	0	0	0	0	1	0	0	0	0	0	50	1	1	0
59	1	165	75	27.5482	2	0	0	0	0	0	0	0	0	0	0	1	0	145	470	1	0
59	1	173	91	30.4053	2	0	0	0	0	0	0	0	0	0	0	1	0	152	510	1	0
59	1	173.5	90	29.8981	2	0	0	1	0	0	0	0	0	0	0	0	0	163	220	1	0
59	0	165	57	20.9366	1	0	0	0	0	0	0	0	0	0	0	1	0	129	350	1	0
59	1	173	89	29.737	1	0	0	0	0	0	0	0	0	0	0	1	0	138	220	1	0
59	1	173	72.5	24.224	1	0	0	0	0	0	0	0	0	0	0	0	0	120	110	1	0
59	1	171	54	18.4672	2	1	0	1	0	0	0	0	0	0	0	1	0	135	150	1	0
59	1	164	51	18.9619	3	1	0	0	0	0	0	0	0	0	0	0	0	118	30	1	0
59	0	146.5	48	22.3648	2	0	0	0	0	0	0	0	0	0	0	0	0	77	120	1	0
59	1	174	83	27.4145	2	0	0	1	0	0	0	0	0	0	0	0	0	262	370	1	0
60	1	172.3	62.2	20.9517	2	0	0	0	1	1	0	0	0	1	0	0	0	28	1	1	0
60	1	172	67.5	22.8164	1	0	0	0	0	1	0	0	0	0	0	0	0	155	30	1	0
60	1	175	69	22.5306	1	0	0	0	0	1	0	0	0	0	0	0	0	118	80	1	0
60	1	170.5	79.5	27.3475	2	0	0	0	0	1	0	0	1	1	0	0	0	84	1	1	0
60	1	163	62	23.3355	2	0	0	1	0	1	0	0	0	0	0	0	0	80	0	1	0
60	1	168.9	94.5	33.1263	2	0	0	0	0	1	0	0	0	1	0	0	0	49	1	1	0
60	0	145	59.1	28.1094	2	0	0	0	0	1	0	0	0	1	0	0	0	99	1	1	0
60	1	178.2	74.6	23.4922	1	0	0	1	0	1	0	1	0	1	0	0	0	83	1	1	0
60	1	167.9	82.4	29.2298	2	1	0	1	0	1	0	0	0	1	0	0	0	90	1	1	0
60	1	178.3	73.6	23.1513	1	0	0	0	0	1	0	0	0	1	0	0	0	95	1	1	0
60	1	162	59	22.4813	2	1	0	1	0	1	0	0	0	0	0	0	0	150	50	1	0
60	1	168	63.2	22.3923	2	0	0	0	0	1	0	0	0	1	0	0	0	33	1	1	0
60	1	175	64.6	21.0939	2	0	0	0	0	1	0	0	0	0	0	1	0	60	130	1	0
60	1	159	65	25.711	1	0	0	0	0	1	0	0	0	0	1	1	0	216	300	1	0
60	0	150	50	22.2222	1	0	0	0	0	1	0	0	0	0	0	0	0	120	20	1	0
60	1	170	56.5	19.5502	1	0	0	0	0	1	0	0	0	0	0	0	0	79	50	1	0
60	0	144.5	48.6	23.2756	1	0	0	0	0	0	0	0	0	1	0	0	0	52	1	1	0
60	1	171.5	61.6	20.9437	2	0	0	0	0	0	0	0	0	1	0	0	0	48	1	1	0
60	1	169	63	22.0581	3	0	1	0	0	0	0	0	0	0	0	1	0	84	315	0	0
60	1	173.5	80	26.5761	2	1	0	0	0	0	0	1	0	1	0	0	0	90	1	1	0
60	1	165	60	22.0386	2	0	0	0	0	0	0	0	0	0	0	0	0	111	50	1	0
60	1	173	69	23.0546	2	0	0	0	0	0	0	0	0	1	0	1	0	75	40	1	0
60	1	172	80.6	27.2445	1	0	0	1	0	0	0	1	0	0	0	0	0	130	110	1	0
60	0	157	55	22.3133	2	0	0	0	0	0	0	0	0	0	0	0	0	65	50	1	0
60	0	157	55	22.3133	2	0	0	0	0	0	0	0	0	0	0	0	0	65	50	1	0
60	1	166	67.3	24.423	1	0	0	0	0	0	0	0	0	0	0	0	0	155	260	1	0
60	1	156	51	20.9566	3	0	1	0	0	0	0	0	0	0	0	1	0	143	460	0	0
60	1	176	90	29.0548	2	0	0	1	0	0	0	0	0	0	0	0	0	159	170	1	0
60	1	178	65	20.5151	3	0	1	0	0	0	0	0	0	0	0	0	0	145	300	1	0
60	1	165	60.5	22.2222	1	0	0	1	0	0	0	0	0	0	0	0	0	198	650	1	0
60	1	165	66	24.2424	1	0	0	1	0	0	1	0	0	0	0	0	0	128	120	1	0
60	1	175.9	82.1	26.5345	1	0	0	0	0	0	0	0	0	1	0	0	0	79	1	1	0
60	0	156	51.5	21.1621	2	0	0	0	0	0	0	0	1	1	0	0	0	56	1	1	0
60	1	182	92.4	27.8952	2	1	0	0	0	0	0	0	0	1	0	0	0	43	1	1	0
60	0	159	55	21.7555	1	0	0	0	0	0	0	0	0	0	0	1	0	192	780	1	0
60	1	168	82	29.0533	2	0	0	0	0	0	0	1	1	0	0	0	0	97	20	1	0
60	1	172.7	80.5	26.9905	1	0	0	0	0	0	0	1	0	1	0	0	0	73	1	1	0
60	0	161.5	68.5	26.2631	2	0	0	0	0	0	0	0	1	1	0	0	0	53	1	1	0
60	1	178	75	23.6713	2	0	0	0	0	0	0	0	0	0	0	0	1	85	20	1	0
60	0	159	60	23.7332	2	0	0	0	0	0	0	0	0	0	0	1	0	61	320	1	0
60	1	161.6	57.8	22.1332	1	0	0	1	0	0	0	0	0	1	0	0	0	83	1	1	0
60	1	166.1	62.1	22.5088	3	1	0	1	0	0	0	0	0	1	0	0	0	45	1	1	0
60	1	165.4	73	26.6841	1	0	0	0	0	0	0	0	0	1	0	0	0	137	1	1	0
60	0	171.3	57.3	19.5272	2	0	0	0	0	0	0	1	0	1	0	0	0	34	1	1	0
60	1	167	64	22.9481	1	0	0	0	0	0	0	0	1	0	0	0	0	147	560	1	0
60	1	166	64	23.2254	2	0	0	1	0	0	0	0	1	0	0	0	0	84	50	1	0
60	1	164.4	68	25.1597	2	0	0	0	0	0	0	0	0	0	0	1	0	79	170	1	0
60	1	182	80	24.1517	2	0	0	0	0	0	0	0	0	0	0	1	0	102	240	1	0
60	1	183	93	27.7703	3	0	1	0	0	0	0	0	0	0	0	1	0	116	360	0	0
60	0	138	46	24.1546	2	0	0	0	0	0	0	0	1	0	0	1	0	330	680	1	0
60	1	163.1	63.5	23.8707	2	1	0	1	0	0	0	0	0	0	0	1	0	119	100	1	0
60	1	157	65	26.3702	2	1	0	0	0	0	0	0	0	0	0	0	0	91	75	1	0
60	0	155	76	31.6337	1	0	0	0	0	0	0	0	0	0	0	0	0	80	35	1	0
60	1	168	89	31.5334	3	0	0	0	0	0	0	0	0	0	0	0	0	235	300	1	0
60	1	171	84	28.7268	1	1	0	0	0	0	0	0	0	0	0	1	0	56	120	1	0
60	1	167	69.3	24.8485	2	0	0	1	0	0	0	0	0	0	0	0	0	72	115	1	0
60	1	170	94	32.526	1	0	0	1	0	0	0	0	0	0	0	0	0	55	1	1	0
60	1	164	67	24.9108	1	0	0	0	0	0	0	0	0	0	0	1	0	262	865	1	0
61	1	166.3	72	26.0344	2	1	0	1	0	1	0	0	0	1	0	0	0	83	1	1	0
61	1	174.6	58.4	19.1569	1	0	0	1	0	1	0	0	0	1	0	0	0	80	1	1	0
61	1	173.4	71.8	23.8796	1	0	0	0	0	1	0	1	0	1	0	0	0	35	1	1	0
61	0	155.2	73.3	30.4313	2	1	0	0	0	1	0	0	0	1	0	0	0	53	1	1	0
61	1	157.5	55.2	22.2525	2	0	0	0	0	1	0	0	0	0	0	1	0	184	20	1	0
61	1	168.1	78.1	27.6386	2	1	0	0	0	1	0	0	0	1	0	0	0	174	80	1	0
61	1	160.4	61.5	23.9038	2	0	0	1	0	1	0	1	0	1	0	0	0	81	1	1	0
61	1	171.2	72.2	24.6337	1	0	0	0	0	1	0	0	0	1	0	0	0	98	1	1	0
61	0	142.4	53.8	26.5315	2	0	0	0	0	1	0	1	0	1	0	0	0	46	1	1	0
61	0	156	55	22.6003	1	0	0	0	0	1	0	0	0	0	0	0	0	35	1	1	0
61	1	169	65	22.7583	2	0	0	1	0	1	0	0	0	1	0	0	0	60	1	1	0
61	1	161.2	64.1	24.6677	1	0	0	1	0	1	0	1	1	1	0	0	0	86	1	1	0
61	1	158.8	77.1	30.5741	2	0	0	1	0	1	0	0	0	1	0	0	0	52	1	1	0
61	0	125	42	26.88	3	0	0	0	0	1	0	0	0	0	0	0	0	103	280	1	0
61	0	143.5	39.5	19.182	2	1	0	0	0	1	0	0	0	1	0	0	0	50	1	1	0
61	1	162.1	59	22.4536	1	0	0	0	0	1	0	0	0	1	0	0	0	27	1	1	0
61	1	169.3	79.9	27.8762	1	0	0	0	0	1	0	0	0	1	0	0	0	75	1	1	0
61	1	172.2	68.9	23.2355	3	0	1	0	0	1	0	0	0	0	0	0	0	166	250	1	0
61	1	166.1	59.4	21.5302	2	0	0	0	0	1	0	0	0	1	0	0	0	16	1	1	0
61	0	156	59	24.2439	2	0	0	0	0	1	0	0	0	0	0	0	0	46	30	1	0
61	0	152.1	58.7	25.3735	2	0	0	0	0	1	0	0	0	0	0	1	0	48	30	1	0
61	1	167	70.3	25.2071	2	1	0	0	0	1	0	1	0	0	0	0	0	156	30	1	0
61	1	172	79	26.7036	2	0	0	1	0	1	0	1	0	0	0	0	0	105	250	1	0
61	1	168	69	24.4473	2	1	0	0	0	1	0	0	0	0	0	0	0	80	20	1	0
61	1	164	56	20.8209	2	0	0	1	0	1	0	0	0	0	1	0	0	122	200	1	0
61	1	167	61	21.8724	1	1	0	0	0	1	0	0	0	0	1	1	0	230	200	1	0
61	1	168.2	70.7	24.9901	1	0	0	0	0	1	0	0	1	0	0	0	0	70	150	1	0
61	1	165	61.2	22.4793	2	0	0	1	0	1	0	0	0	0	0	1	0	68	20	1	0
61	1	167	63	22.5896	1	0	0	0	0	0	0	0	0	0	0	0	0	119	50	1	0
61	1	170	68	23.5294	2	0	0	0	0	0	0	0	0	0	0	1	0	51	0	1	0
61	0	157.9	72.1	28.9182	2	0	0	0	0	0	0	0	1	1	0	0	0	35	1	1	0
61	1	167.6	76.4	27.1985	2	0	0	0	0	0	0	0	0	1	0	0	0	170	1	1	0
61	0	167	68	24.3824	2	0	0	0	0	0	0	0	0	0	0	1	0	102	200	1	0
61	0	158	78	31.245	2	1	0	0	0	0	0	0	0	0	0	1	0	184	640	1	0
61	1	165	62	22.7732	1	0	0	0	0	0	0	0	0	0	0	0	0	98	70	1	0
61	1	168	80	28.3447	1	0	0	0	0	0	0	0	1	0	0	1	0	89	70	1	0
61	0	160	53	20.7031	2	0	0	0	0	0	0	0	0	0	0	0	0	98	390	1	0
61	1	169	64	22.4082	2	0	0	0	0	0	0	0	0	1	0	0	0	180	210	1	0
61	1	167	77	27.6095	1	0	0	0	0	0	0	0	0	0	0	0	0	100	100	1	0
61	1	166	69.5	25.2214	1	0	0	0	0	0	0	0	0	0	0	1	0	94	100	1	0
61	0	147	45	20.8247	2	0	0	0	0	0	0	0	0	0	0	1	0	89	160	1	0
61	1	170	70	24.2215	2	0	0	0	0	0	0	0	0	0	0	1	0	66	120	1	0
61	1	167	67	24.0238	2	0	0	1	0	0	0	0	0	0	0	0	0	79	1	1	0
61	1	171	75	25.6489	2	0	0	0	0	0	0	1	0	0	0	1	0	176	500	1	0
61	1	162	59	22.4813	2	1	0	0	0	0	0	0	0	0	0	0	0	86	60	1	0
61	0	150	73	32.4444	3	0	1	0	0	0	0	1	0	0	0	1	0	195	1711	1	0
61	1	161	81	31.2488	3	0	0	0	0	0	1	0	0	0	0	0	0	50	1	1	0
61	1	175.3	78.8	25.6426	2	0	0	0	0	0	0	1	0	1	0	0	0	40	1	1	0
61	1	167	52.4	18.7888	2	1	0	0	0	0	0	0	0	0	0	0	0	64	1	1	0
61	1	166.1	78.7	28.5256	2	0	0	0	0	0	0	0	0	1	0	0	0	64	1	1	0
61	1	172.2	73	24.6182	1	0	0	0	0	0	0	0	0	1	0	0	0	68	1	1	0
61	1	163	68	25.5937	2	0	0	0	0	0	0	0	0	0	0	1	0	92	20	1	0
61	1	170	59	20.4152	2	0	0	0	0	0	0	0	0	0	0	0	0	88	60	1	0
61	1	172	85	28.7317	2	0	0	1	0	0	0	0	1	0	0	0	0	175	50	1	0
61	0	150	76.1	33.8222	2	0	0	0	0	0	1	0	0	0	0	0	0	230	220	1	0
61	1	175	84	27.4286	2	1	0	0	0	0	0	1	0	0	0	0	0	222	370	1	0
61	1	164	69	25.6544	2	0	0	0	0	0	0	0	0	0	0	1	0	134	200	1	0
61	1	170	71	24.5675	2	0	0	0	0	0	0	0	0	0	0	1	0	183	600	1	0
61	0	152	55	23.8054	1	0	0	0	0	0	0	0	0	0	0	0	0	105	50	1	0
61	1	168	67	23.7387	2	0	0	0	0	0	0	1	0	0	0	0	0	127	220	1	0
61	1	161	61	23.533	1	0	0	1	0	0	0	0	0	0	0	0	0	70	1	1	0
61	1	157	60	24.3418	2	0	0	0	0	0	0	0	0	0	0	0	0	275	190	1	0
61	1	171.5	88	29.9195	2	0	0	0	0	0	0	0	0	0	0	0	0	92	130	1	0
61	0	158.9	58	22.971	1	0	0	0	0	0	0	0	0	0	0	0	0	44	20	1	0
61	1	178	74	23.3556	2	0	0	0	0	0	0	0	0	0	0	0	0	114	1	1	0
61	1	169.8	75	26.0127	1	0	0	0	0	0	0	1	0	0	0	1	0	155	190	1	0
61	1	167	87	31.1951	2	0	0	0	0	0	0	0	1	0	0	1	0	288	700	0	0
61	1	174	85.8	28.3393	1	0	0	1	0	0	0	0	1	0	0	1	0	319	1070	1	0
61	1	174	66	21.7994	1	0	0	0	0	0	0	0	0	0	0	0	0	90	150	1	0
61	1	177	73	23.3011	2	0	0	0	0	0	0	0	0	1	0	0	0	173	50	1	0
61	0	156	65	26.7094	3	1	1	0	0	0	0	0	0	0	0	0	0	146	260	1	0
61	1	161	68	26.2336	1	0	0	1	0	0	0	0	0	0	0	1	0	170	450	1	0
61	1	167	80	28.6851	3	0	0	0	0	0	0	0	1	0	0	0	0	287	610	1	0
61	1	174	76	25.1024	1	1	0	0	0	0	0	0	0	0	0	0	0	84	50	0	0
62	1	165.9	81.3	29.5391	2	0	0	0	0	1	0	0	0	1	0	0	0	28	1	1	0
62	1	160.3	65.1	25.3346	2	0	0	0	0	1	0	0	0	1	0	0	0	45	1	1	0
62	0	150	38.8	17.2444	2	1	0	0	0	1	0	0	0	1	0	0	0	67	1	1	0
62	1	164.5	70.1	25.9052	1	0	0	0	0	1	0	0	0	1	0	0	0	144	140	1	0
62	1	172.2	73.6	24.8206	2	0	0	0	0	1	0	0	0	1	0	0	0	93	1	1	0
62	1	179.5	66.1	20.515	2	0	0	0	0	1	0	0	0	1	0	0	0	68	1	1	0
62	0	161.9	57.6	21.975	1	0	0	1	0	1	0	0	0	1	0	0	0	42	1	1	0
62	1	165.4	68.4	25.0026	1	0	0	1	0	1	0	1	0	1	0	0	0	46	1	1	0
62	1	166.2	77.8	28.1655	2	0	0	1	0	1	0	0	0	1	0	0	0	46	1	1	0
62	1	157.1	55.1	22.3254	1	0	0	0	0	1	0	0	0	1	0	0	0	34	1	1	0
62	0	154	46.5	19.607	2	0	0	0	0	1	0	0	0	1	0	0	0	25	1	1	0
62	0	150	45	20	2	0	0	0	0	1	0	0	0	0	0	0	1	80	1	1	0
62	1	176.1	69.9	22.5402	1	0	0	0	0	1	1	0	0	0	0	0	1	53	30	1	0
62	0	156	76	31.2295	2	1	0	0	0	1	0	1	0	0	1	0	0	82	30	1	0
62	0	154	53	22.3478	2	1	0	0	0	1	0	1	0	0	0	0	0	205	150	1	0
62	1	157	57.1	23.1652	1	0	0	0	0	1	0	0	0	0	0	0	0	145	320	1	0
62	1	161	62	23.9188	1	0	0	0	0	1	0	0	0	0	0	0	0	220	550	1	0
62	1	174	78.4	25.8951	2	0	0	1	0	1	0	0	0	0	0	1	0	64	20	1	0
62	1	173	81	27.0641	2	1	0	1	0	0	0	0	0	0	0	0	0	131	170	1	1
62	0	152.7	44.6	19.1274	1	0	0	0	0	0	0	0	1	1	0	0	0	116	100	1	0
62	0	154.7	53.9	22.5221	2	0	0	0	0	0	0	0	0	1	0	0	0	145	1	1	0
62	1	164	65.45	24.3345	2	0	0	0	0	0	0	0	0	0	0	1	0	111	60	1	0
62	1	176	75.2	24.2769	1	0	0	0	0	0	0	0	0	1	0	0	0	148	1	1	0
62	1	170.2	65.8	22.7147	1	0	0	0	0	0	0	0	0	1	0	0	0	135	250	1	0
62	1	169.1	81.5	28.5017	2	0	0	0	0	0	0	0	0	1	0	0	0	60	1	1	0
62	0	158	44	17.6254	2	0	0	0	0	0	0	0	0	0	0	1	0	139	210	1	0
62	1	175.7	80.9	26.2063	2	0	0	0	0	0	0	0	0	1	0	0	0	149	100	1	0
62	1	160	54.4	21.25	2	0	0	0	0	0	0	0	0	0	0	0	0	179	247	1	0
62	1	162.5	91	34.4615	2	1	0	0	0	0	0	0	0	0	0	0	0	86	70	1	0
62	1	160	56	21.875	2	0	0	0	0	0	0	0	0	0	0	1	0	152	376	1	0
62	0	153	61	26.0584	2	0	0	0	0	0	0	0	0	0	0	0	0	62	0	1	0
62	0	148.3	54.5	24.7807	2	0	0	0	0	0	0	0	0	1	0	0	0	34	1	1	0
62	1	155	72	29.9688	2	0	0	0	0	0	0	0	0	0	0	1	0	218	600	1	0
62	1	174	65	21.4692	1	0	0	0	0	0	0	0	0	0	0	0	0	85	80	1	0
62	1	172	65	21.9713	2	0	0	0	0	0	0	0	0	0	0	0	0	70	0	1	0
62	1	174.6	62	20.3378	2	1	0	0	0	0	0	0	0	0	0	0	0	127	160	1	0
62	1	169.5	82.4	28.6806	2	0	0	0	0	0	0	0	0	0	0	0	0	238	530	1	0
62	1	168	68	24.093	2	1	0	0	0	0	0	0	0	0	0	0	0	82	80	1	0
62	1	165.8	77.5	28.1924	2	1	0	0	0	0	0	0	0	1	0	0	0	55	1	1	0
62	1	159.4	57	22.4336	2	1	0	1	0	0	0	0	0	1	0	0	0	76	1	1	0
62	1	174.2	93.2	30.7128	1	0	0	0	0	0	0	0	0	1	0	0	0	251	1	1	0
62	0	155	43	17.898	3	0	0	1	0	0	0	1	0	0	0	0	0	78	130	1	0
62	1	165.9	62	22.5268	2	0	0	0	0	0	0	0	0	1	0	0	0	141	1	1	0
62	1	168	72	25.5102	3	1	0	0	1	0	0	0	0	0	0	1	0	78	150	1	0
62	0	165.7	59.5	21.6707	1	0	0	0	0	0	0	0	0	1	0	0	0	21	1	1	0
62	0	155	46	19.1467	1	0	0	0	0	0	0	0	0	1	0	0	0	41	1	1	0
62	1	159	48	18.9866	3	0	1	0	0	0	0	1	1	0	0	1	0	146	460	0	0
62	0	165.1	67.5	24.7634	1	0	0	1	0	0	0	0	0	1	0	0	0	106	1	1	0
62	1	159.8	63.2	24.7493	1	0	0	0	0	0	0	0	0	1	0	0	0	68	1	1	0
62	1	169.5	79.4	27.6364	2	0	0	0	0	0	0	0	0	1	0	0	0	88	1	1	0
62	1	174.6	87.2	28.6041	1	0	0	0	0	0	0	0	0	1	0	0	0	66	1	1	0
62	1	158.4	57.8	23.0366	2	0	0	1	0	0	0	0	0	0	0	0	0	112	15	1	0
62	0	146	48	22.5183	2	0	0	0	0	0	0	0	0	0	0	1	0	68	150	1	0
62	1	176	80.7	26.0524	1	0	0	1	0	0	0	0	0	1	0	0	0	62	1	1	0
62	1	165	64	23.5078	1	0	0	0	0	0	0	0	0	0	0	1	0	196	563	1	0
62	1	169	65	22.7583	1	0	0	0	0	0	0	0	0	0	0	0	0	127	250	1	0
62	1	166	71	25.7657	2	0	0	0	0	0	0	0	0	0	0	1	0	134	450	1	0
62	1	178	66	20.8307	2	0	0	0	0	0	0	0	0	0	0	1	0	149	390	1	0
62	1	165	82	30.1194	2	0	0	1	0	0	0	0	0	0	0	1	0	117	220	1	0
62	1	169	75	26.2596	2	0	0	0	0	0	0	0	0	0	0	0	0	71	200	1	0
62	1	171	73	24.9649	2	1	0	1	0	0	0	0	0	0	0	0	0	116	275	1	0
62	0	153	50	21.3593	2	0	0	0	0	0	0	0	0	0	1	0	1	84	150	1	0
62	1	159	84	33.2265	2	0	0	0	0	0	0	0	0	0	0	1	0	132	280	1	0
62	1	165.4	67.6	24.7102	2	0	0	0	0	0	0	0	0	0	0	1	0	92	100	1	0
62	1	165	60	22.0386	2	0	0	1	0	0	0	0	0	0	0	0	0	175	300	1	0
62	1	161	62	23.9188	2	0	0	0	0	0	0	0	0	0	0	0	0	93	50	1	0
62	1	175	65	21.2245	2	0	0	0	0	0	0	0	0	0	0	1	0	93	250	1	0
62	1	156.6	67.8	27.6469	2	0	0	1	0	0	0	0	1	0	1	0	0	275	280	1	0
62	1	176	82	26.4721	2	0	0	0	0	0	1	1	0	0	0	0	1	65	1	1	0
62	1	171	74	25.3069	2	0	0	0	0	0	0	0	0	0	0	0	0	164	1	1	0
62	1	161	61	23.533	1	0	0	0	0	0	0	0	0	0	0	0	0	75	100	0	0
62	1	168	72	25.5102	2	0	0	0	0	0	0	0	0	0	0	0	0	176	80	1	0
62	1	133	52	29.3968	2	0	0	0	0	0	0	0	1	0	0	0	0	364	1220	1	0
62	1	179	72	22.4712	2	0	0	1	0	0	0	0	0	0	0	1	0	178	250	1	0
62	0	151	44	19.2974	2	0	0	0	0	0	0	0	0	0	0	0	0	125	1	1	0
62	1	168	70.2	24.8724	2	0	0	1	0	0	0	0	0	0	0	1	0	129	540	1	0
62	1	161	65	25.0762	1	0	0	0	0	0	0	0	0	0	0	1	0	144	226	1	0
62	1	168	73	25.8645	1	0	0	0	0	0	0	0	0	0	0	1	0	197	240	0	0
62	1	162	65.7	25.0343	1	0	0	0	0	0	0	0	0	0	0	1	0	150	100	1	0
62	1	163	61	22.9591	2	0	0	0	0	0	0	0	0	0	0	0	0	93	1	1	0
62	0	153.5	63	26.7377	2	0	0	0	0	0	0	0	0	0	0	1	0	132	300	1	0
63	1	165	81	29.7521	2	0	0	0	0	1	0	0	0	0	0	0	0	81	60	1	1
63	1	162.8	65.4	24.6757	2	1	0	1	0	1	0	0	0	1	0	0	0	80	1	1	1
63	1	177	80.2	25.5993	2	0	0	0	0	1	0	0	0	0	1	1	0	96	105	1	0
63	1	172.3	68.7	23.1412	2	0	0	0	0	1	0	0	0	1	0	0	0	34	1	1	0
63	1	181	69	21.0616	1	0	0	0	0	1	1	1	0	0	0	0	0	56	50	1	0
63	1	168	73	25.8645	2	0	0	0	0	1	0	0	0	0	0	0	0	109	50	1	0
63	1	166.3	79.4	28.7102	2	0	0	0	0	1	0	1	0	1	0	0	0	49	1	1	0
63	1	162.5	70	26.5089	2	0	0	0	0	1	0	0	0	0	0	0	0	165	600	1	0
63	1	163	64	24.0882	3	0	1	0	0	1	1	0	0	0	0	0	0	100	50	1	0
63	0	147.5	45.9	21.0974	2	0	0	0	0	1	0	0	0	0	1	0	0	100	10	1	0
63	1	160.2	65.8	25.639	3	0	0	0	0	1	0	0	0	1	0	0	0	31	1	1	0
63	1	160.6	55.4	21.4792	2	0	0	0	0	1	0	1	0	1	0	0	0	103	1	1	0
63	1	168	53.5	18.9555	2	0	0	0	0	1	0	0	1	1	0	0	0	142	1	1	0
63	0	158.1	47	18.8033	1	0	0	0	0	1	0	0	0	1	0	0	0	46	1	1	0
63	0	159.6	54.3	21.3174	2	1	0	0	0	1	0	0	0	1	0	0	0	54	1	1	0
63	1	173.4	90.2	29.9991	1	0	0	1	0	1	0	1	0	1	0	0	0	50	1	1	0
63	1	167	63	22.5896	1	0	0	0	0	1	0	0	0	1	0	0	0	66	1	1	0
63	0	158.3	54.9	21.9084	2	0	0	0	0	1	0	1	0	1	0	0	0	66	1	1	0
63	1	172.7	69	23.1347	1	0	0	0	0	1	0	0	0	1	0	0	0	37	1	1	0
63	1	175	72	23.5102	2	1	0	0	0	1	0	0	0	0	0	0	0	130	420	1	0
63	1	170.5	63.5	21.8436	1	0	0	0	0	1	0	0	0	1	0	0	0	38	1	1	0
63	1	171	61	20.8611	2	0	0	0	0	1	0	0	0	1	0	0	0	132	1	1	0
63	1	176	73	23.5666	2	0	0	0	0	1	0	0	0	1	0	0	0	224	50	1	0
63	1	170	70	24.2215	2	0	0	0	0	1	0	0	0	0	0	0	1	104	30	1	0
63	1	164	69	25.6544	1	0	0	0	0	1	0	0	0	1	0	0	0	135	50	1	0
63	1	161	68	26.2336	1	0	0	1	0	0	0	0	0	0	0	0	0	260	200	1	1
63	1	170	80	27.6817	2	1	0	0	0	0	0	0	0	0	0	0	0	127	220	1	1
63	1	166	65	23.5883	2	0	0	1	0	0	0	0	0	0	1	0	0	149	80	1	1
63	1	166.1	59.2	21.4577	1	0	0	0	0	0	0	0	0	1	0	0	0	114	1	1	0
63	1	170.8	63.3	21.6984	1	0	0	1	0	0	0	0	0	1	0	0	0	144	1	1	0
63	1	172.9	73.7	24.6534	2	0	0	0	0	0	0	0	0	1	0	0	0	89	1	1	0
63	1	164.5	66.2	24.4639	2	0	0	1	0	0	0	0	0	1	0	0	0	64	1	1	0
63	1	173	71	23.7228	2	0	0	0	0	0	0	0	0	0	0	0	0	60	50	1	0
63	1	153.1	56	23.8912	1	0	0	1	0	0	0	0	0	1	0	0	0	42	1	1	0
63	1	164	45	16.7311	3	0	0	0	0	0	0	0	0	0	0	0	0	80	125	1	0
63	1	163	80	30.1103	1	0	0	0	0	0	0	0	0	0	0	0	0	87	50	1	0
63	1	162.5	72.6	27.4935	2	0	0	1	0	0	0	1	0	1	0	0	0	43	1	1	0
63	1	167.6	58.6	20.8617	1	0	0	1	0	0	0	0	0	1	0	0	0	270	1	1	0
63	0	152.7	49.5	21.2289	2	0	0	1	0	0	0	0	0	1	0	0	0	120	1	1	0
63	0	168.4	70.3	24.7897	2	0	0	0	0	0	0	0	0	1	0	0	0	118	1	1	0
63	0	155	63	26.2227	2	0	0	1	0	0	0	0	0	0	0	1	0	89	185	1	0
63	0	160	65	25.3906	2	0	0	0	0	0	0	0	0	0	0	0	0	112	50	1	0
63	1	160	68	26.5625	2	1	0	1	0	0	0	1	1	1	0	0	0	61	1	1	0
63	1	166	63	22.8625	2	0	0	0	1	0	0	0	0	0	0	1	0	143	540	1	0
63	0	152	44	19.0443	2	0	0	0	0	0	0	0	0	0	0	1	0	56	70	1	0
63	1	164	70	26.0262	2	0	0	0	0	0	0	0	0	0	0	0	0	129	180	1	0
63	1	163	63	23.7118	1	0	0	0	0	0	1	0	0	0	0	1	0	161	215	1	0
63	1	166	60	21.7738	2	0	0	0	0	0	0	0	0	0	0	1	0	129	155	1	0
63	1	160	58	22.6562	1	0	0	0	0	0	0	0	0	0	0	0	0	75	90	1	0
63	1	159.7	67	26.2703	2	0	0	0	0	0	0	0	0	0	0	1	0	159	390	1	0
63	0	156	69	28.3531	2	0	0	0	0	0	0	0	0	0	0	0	0	73	40	1	0
63	0	155	40	16.6493	2	0	0	0	0	0	0	0	0	0	0	1	0	100	330	1	0
63	1	161	69	26.6193	2	0	0	0	0	0	0	0	0	0	0	0	0	83	80	1	0
63	0	156	47	19.313	1	0	0	0	0	0	0	0	0	1	0	0	0	30	1	1	0
63	1	162.9	76.3	28.7529	2	1	0	0	0	0	0	0	0	1	0	0	0	41	1	1	0
63	0	156	69	28.3531	2	0	0	0	0	0	1	0	0	0	0	1	0	118	270	1	0
63	0	158	54	21.6311	2	0	0	0	0	0	0	0	0	0	0	1	0	65	80	1	0
63	1	180	73	22.5309	1	0	0	0	0	0	0	0	0	0	0	0	0	96	150	1	0
63	1	157	65	26.3702	2	0	0	0	0	0	0	0	0	0	0	1	0	107	360	1	0
63	1	175	101	32.9796	2	0	0	0	0	0	0	0	0	0	0	0	0	143	100	1	0
63	1	176	78	25.1808	2	0	0	0	0	0	1	0	0	0	0	1	0	182	320	1	0
63	1	164	72.5	26.9557	2	0	0	0	0	0	0	0	0	0	0	1	0	87	380	1	0
63	1	166.5	66.9	24.1322	2	0	0	1	0	0	0	0	0	0	0	1	0	115	275	1	0
63	1	154	52	21.9261	3	0	0	0	0	0	0	0	0	0	0	1	0	85	150	0	0
63	1	171	73	24.9649	2	0	0	0	0	0	0	0	0	0	0	1	0	105	190	1	0
63	1	177	62	19.79	2	0	0	1	0	0	0	0	0	0	1	0	0	101	50	1	0
63	1	166.8	68	24.4409	2	1	0	0	0	0	0	0	0	0	0	0	0	65	235	1	0
63	1	175	76	24.8163	2	1	0	1	0	0	0	0	0	0	0	1	0	116	540	1	0
63	0	155.8	51.8	21.34	1	0	0	0	0	0	0	1	1	0	0	1	0	70	105	1	0
63	1	161	68	26.2336	2	0	0	0	0	0	0	0	0	0	0	0	0	132	310	1	0
63	0	156	63	25.8876	2	0	0	0	0	0	0	0	0	0	0	0	0	190	110	1	0
63	1	162	71	27.0538	2	0	0	0	0	0	0	0	0	0	0	0	0	120	10	1	0
63	1	166	63	22.8625	3	0	0	0	1	0	0	1	0	0	0	0	0	110	90	1	0
63	1	167.1	67.9	24.3174	2	1	0	1	0	0	0	0	0	0	0	1	0	74	90	1	0
63	1	169	72	25.2092	2	0	0	0	0	0	0	0	0	0	0	1	0	108	710	1	0
63	1	170	80	27.6817	2	0	0	0	0	0	0	0	0	0	0	1	0	84	310	1	0
63	1	169	72.8	25.4893	2	0	0	1	0	0	0	0	0	0	0	0	0	98	65	0	0
63	1	160	59	23.0469	1	0	0	0	0	0	0	0	0	0	0	0	0	224	280	1	0
63	0	158	53	21.2306	1	0	0	0	0	0	0	0	0	0	0	1	0	56	130	1	0
63	0	152	67	28.9993	2	0	0	0	0	0	0	0	0	0	0	0	0	95	30	1	0
63	1	163.5	66.6	24.9137	1	0	0	0	0	0	0	0	0	0	0	0	0	111	300	1	0
63	1	158	57.1	22.8729	1	0	0	0	0	0	0	0	0	0	0	0	1	90	80	1	0
63	1	160	56	21.875	2	0	0	0	0	0	0	0	0	0	0	0	0	120	60	1	0
63	1	176	54	17.4329	1	0	0	0	0	0	0	0	0	0	0	1	0	96	180	1	0
64	1	160.5	52.2	20.2638	1	0	0	0	0	1	0	0	0	1	0	0	0	88	1	1	0
64	1	169.2	65.7	22.949	3	0	0	0	1	1	0	0	0	1	0	0	0	43	1	1	0
64	1	166.4	85.6	30.9148	2	1	0	0	0	1	0	0	0	1	0	0	0	39	1	1	0
64	0	148.5	51	23.1269	2	0	0	0	0	1	0	0	1	0	0	0	0	149	170	1	0
64	1	158	88	35.2508	1	0	0	0	0	1	0	0	0	0	0	0	1	135	500	1	0
64	1	164.1	60.7	22.5409	1	0	0	0	0	1	0	0	0	1	0	0	0	32	1	1	0
64	1	166.8	68	24.4409	2	0	0	0	0	1	0	0	0	1	0	0	0	76	1	1	0
64	1	161.5	64.8	24.8445	2	1	0	0	0	1	0	0	0	1	0	0	0	144	1	1	0
64	1	161.8	73.9	28.2285	2	0	0	0	0	1	0	0	0	1	0	0	0	48	1	1	0
64	0	156.5	54.6	22.2928	2	0	0	0	0	1	0	0	0	1	0	0	0	72	1	1	0
[truncated: 2,028 more rows]
